# Supplementary material for: Genetic evidence for functional diversification of gram-negative intermembrane phospholipid transporters
Source: PLoS Genet. 2024 Jun 24;20(6):e1011335. doi: 10.1371/journal.pgen.1011335 (PMC11226057; doi:10.1371/journal.pgen.1011335)
Supplement: S3 Dataset — RNA-seq was performed with the wild-type, ΔyhdP ΔfadR, and Suppressor 1 strains. Expression values as normalized counts per million reads are shown for all genes as well as log2 fold values, p-values, q-values for each strain pair. (XLSX) [file pgen.1011335.s016.xlsx]

## Sheet: All Genes
													yhdPfadR/MG1655			Suppressor1/yhdpfadR			Suppressor1/MG1655
Locustag	Gene	Description	FeatureType	MG1655-1	MG1655-2	MG1655-3	dyhdP-fadR-1	dyhdP-fadR-2	dyhdP-fadR-3	Supp1-1	Supp1-2	Supp3-3	log2 fold	p-value	q-value	log2 fold	p-value	q-value	log2 fold	p-value	q-value
b0001	thrL	thr operon leader peptide	CDS	36.2021	43.7422	35.9192	37.1434	44.0908	34.6772	39.5024	35.2748	30.1181	0.000701297	0.996528	0.997965	-0.143798	0.383231	0.660823	-0.143097	0.385634	0.866229
b0002	thrA	fused aspartate kinase/homoserine dehydrogenase 1	CDS	238.275	183.621	180.505	255.751	261.187	300.794	284.839	240.068	307.372	0.440895	0.0195642	0.15861	0.0254198	0.873958	0.943467	0.466315	0.0149979	0.391928
b0003	thrB	homoserine kinase	CDS	92.4502	75.3049	69.8522	120.805	119.406	110.89	105.892	86.1342	112.372	0.563286	0.00406449	0.0795152	-0.205968	0.196204	0.487099	0.357318	0.0384885	0.530968
b0004	thrC	threonine synthase	CDS	113.162	101.112	101.193	169.867	163.528	165.948	146.637	130.776	161.809	0.662518	0.000289781	0.0201253	-0.18512	0.146327	0.428316	0.477398	0.00263898	0.212225
b0005	yaaX	DUF2502 domain-containing protein YaaX	CDS	7.81517	7.83498	8.28127	7.66706	8.44159	10.2068	8.88709	8.05141	9.82212	0.136842	0.429357	0.680787	0.0237531	0.889063	0.948438	0.160595	0.358295	0.86277
b0006	yaaA	DNA binding and peroxide stress response protein YaaA	CDS	96.2352	79.5752	75.8443	59.017	51.1516	64.0096	82.3562	73.0606	61.4464	-0.530858	0.00782786	0.105905	0.316372	0.0734908	0.333838	-0.214486	0.202929	0.80346
b0007	yaaJ	putative transporter YaaJ	CDS	10.6188	13.2935	17.0002	11.2107	17.9501	16.4854	16.7951	12.0771	12.0565	0.157787	0.541005	0.756499	-0.156807	0.544009	0.772224	0.000980074	0.996946	0.998623
b0008	talB	transaldolase B	CDS	2858.88	2494.98	2572.48	2482.16	2348.9	2391.09	2840.59	2362.73	2352.56	-0.134226	0.370466	0.636067	0.0651749	0.658076	0.836175	-0.0690513	0.639374	0.942252
b0009	mog	molybdopterin adenylyltransferase	CDS	158.161	126.362	124.791	118.711	99.0082	111.18	117.792	96.6967	107.066	-0.315564	0.0514181	0.245992	-0.0325552	0.822356	0.918456	-0.348119	0.0352129	0.524043
b0010	satP	acetate/succinate:H(+) symporter	CDS	31.1205	35.4245	35.8855	31.9568	32.6053	41.7608	32.6111	34.8363	47.4348	0.0537872	0.770166	0.890938	0.111299	0.548768	0.775944	0.165087	0.379788	0.864864
b0011	yaaW	putative enzyme-specific chaperone YaaW	CDS	0.771003	1.07685	1.07724	0.579862	0.972823	1.15913	0.677829	0.717453	1.11721	-0.108096	0.75119	0.882305	-0.121659	0.729014	0.874691	-0.229755	0.517416	0.906968
b0013	yaaI	DUF2541 domain-containing protein YaaI	CDS	1.12146	1.15111	1.51487	1.03087	1.41216	1.6421	1.0544	1.19575	1.48961	0.10724	0.6922	0.855746	-0.132805	0.629363	0.820318	-0.0255644	0.926219	0.994909
b0014	dnaK	chaperone protein DnaK	CDS	484.19	412.617	505.932	1045.14	8985.9	4602.41	844.65	3187.56	1805.13	3.38294	0.00166316	0.0588964	-1.32589	0.0909061	0.359023	2.05705	0.0187631	0.431966
b0015	dnaJ	chaperone protein DnaJ	CDS	69.0398	72.26	87.9632	105.631	659.166	376.233	105.967	299.935	187.924	2.31517	0.00458307	0.084325	-0.94225	0.143576	0.424802	1.37292	0.0467564	0.561481
b0016	insL1	IS186/IS421 family transposase	CDS	6.90398	5.90408	7.74265	7.95699	47.7938	26.4023	7.71972	25.7087	15.4082	1.99815	0.0115023	0.122584	-0.750651	0.245827	0.535753	1.2475	0.0746421	0.66041
b0018	mokC	regulatory protein MokC	CDS	2.97887	2.56215	2.01982	3.9946	3.73438	3.57398	1.69457	1.87335	1.72236	0.579894	0.014628	0.137595	-1.09316	0.000358499	0.054735	-0.513263	0.0306454	0.49908
b0019	nhaA	Na(+):H(+) antiporter NhaA	CDS	70.5117	66.5787	72.5116	92.9712	243.551	196.891	94.2182	141.258	158.271	1.34754	0.0027318	0.0693441	-0.438113	0.208064	0.499875	0.909427	0.0211156	0.451225
b0020	nhaR	DNA-binding transcriptional activator NhaR	CDS	32.8728	32.4539	29.5231	38.0132	65.3046	53.674	38.335	47.9498	47.8537	0.726965	0.00476592	0.08487	-0.227124	0.274637	0.567067	0.499841	0.0309192	0.49908
b0021	insB1	IS1 family protein InsB	CDS	0.350456	0.556989	0.471292	0.612076	0.784534	0.418574	0.225943	0.398585	0.512054	0.397524	0.320748	0.590023	-0.692094	0.115807	0.388357	-0.29457	0.495106	0.900901
b0022	insA1	IS1 family protein InsA	CDS	0.87614	2.63641	2.15448	1.15972	2.10255	2.44705	0.903772	2.1125	1.95511	0.0126253	0.978766	0.98891	-0.205795	0.671409	0.842699	-0.19317	0.691828	0.949875
b0023	rpsT	30S ribosomal subunit protein S20	CDS	480.089	1003.4	976.954	691.163	563.453	709.161	606.958	844.283	903.821	-0.325284	0.275713	0.549966	0.262122	0.374085	0.653864	-0.0631621	0.826698	0.979042
b0024	yaaY	DUF2575 domain-containing protein YaaY	CDS	95.9198	132.563	131.692	94.8396	77.1668	90.9915	96.0258	120.373	117.074	-0.453633	0.021682	0.163252	0.342459	0.0660685	0.322521	-0.111173	0.514528	0.905129
b0025	ribF	bifunctional riboflavin kinase/FMN adenylyltransferase	CDS	226.184	224.801	215.986	225.663	200.558	205.616	212.499	204.315	240.944	-0.0780684	0.509852	0.734632	0.0579781	0.622637	0.816427	-0.0200904	0.863779	0.986599
b0026	ileS	isoleucine--tRNA ligase	CDS	1558.06	1289.88	1336.21	1298.79	1379.53	1246.96	1430.6	1379.62	1476.48	-0.0921361	0.511635	0.736181	0.12707	0.37056	0.651461	0.0349335	0.801443	0.978415
b0027	lspA	lipoprotein signal peptidase	CDS	116.421	110.284	109.171	108.176	120.567	101.52	120.277	116.148	127.734	-0.0243046	0.830952	0.920737	0.14091	0.234298	0.52257	0.116606	0.31909	0.850978
b0028	fkpB	peptidyl-prolyl cis-trans isomerase FkpB	CDS	122.589	122.463	135.496	110.496	110.87	105.899	130.821	126.272	140.675	-0.217623	0.0672482	0.274191	0.281425	0.0247239	0.244128	0.0638018	0.557636	0.918988
b0029	ispH	4-hydroxy-3-methylbut-2-enyl diphosphate reductase	CDS	174.282	195.355	202.184	171.607	159.982	169.297	172.997	173.384	198.397	-0.191078	0.128765	0.37043	0.121154	0.316932	0.608494	-0.0699238	0.55607	0.918409
b0030	rihC	ribonucleoside hydrolase RihC	CDS	259.583	325.244	308.225	337.125	256.951	204.94	250.759	204.753	191.461	-0.160514	0.435332	0.682343	-0.304471	0.155909	0.441953	-0.464986	0.0422387	0.538253
b0031	dapB	4-hydroxy-tetrahydrodipicolinate reductase	CDS	169.27	127.328	125.397	140.488	88.3072	98.5902	129.767	111.046	165.114	-0.36624	0.129597	0.37141	0.310132	0.191473	0.481804	-0.0561086	0.804041	0.978415
b0032	carA	carbamoyl-phosphate synthetase small subunit	CDS	107.8	69.5865	75.4403	56.8265	110.211	117.845	75.9168	130.497	92.6352	0.172198	0.591835	0.796107	0.069993	0.826233	0.919407	0.242191	0.454693	0.889072
b0033	carB	carbamoyl-phosphate synthetase large subunit	CDS	197.517	117.97	138.459	124.574	159.135	184.494	130.106	194.629	164.928	0.0445944	0.85229	0.929224	0.0646231	0.787545	0.900577	0.109218	0.650078	0.944518
b0034	caiF	DNA-binding transcriptional activator CaiF	CDS	24.3917	10.8799	8.65157	15.5596	27.5215	18.1275	12.7658	8.09127	7.5877	0.478731	0.269449	0.541628	-1.10394	0.0255431	0.246657	-0.625213	0.162511	0.780582
b0035	caiE	putative transferase CaiE	CDS	8.23571	3.89892	4.20796	6.66841	12.7095	8.30708	5.34732	4.86274	4.14298	0.75989	0.0480536	0.239221	-0.94592	0.0198995	0.229065	-0.18603	0.594218	0.931333
b0036	caiD	crotonobetainyl-CoA hydratase	CDS	2.59337	3.00774	4.47727	2.80267	1.97703	2.31825	2.41006	1.91321	3.25852	-0.506446	0.105352	0.337435	0.0910663	0.757668	0.888102	-0.41538	0.177297	0.791904
b0037	caiC	carnitine--CoA ligase	CDS	26.1791	17.2667	19.6933	18.2656	13.5568	19.029	19.3934	17.0196	17.5495	-0.312318	0.153136	0.404915	0.0858278	0.678875	0.846715	-0.22649	0.287773	0.84626
b0038	caiB	gamma-butyrobetainyl-CoA:carnitine CoA transferase	CDS	26.2141	20.2001	21.1408	18.8133	16.789	21.2185	21.1257	19.8097	20.9476	-0.249661	0.145658	0.393617	0.123112	0.453245	0.70976	-0.126549	0.440966	0.886226
b0039	caiA	crotonobetainyl-CoA reductase	CDS	15.6303	12.9221	13.3982	14.0455	12.9605	14.1993	15.5148	15.1861	14.4772	-0.0259181	0.858065	0.93076	0.132903	0.370156	0.651461	0.106985	0.467388	0.889779
b0040	caiT	L-carnitine:gamma-butyrobetaine antiporter	CDS	0.841094	1.55957	1.21189	1.44965	1.28664	1.48111	1.24269	0.677594	1.95511	0.224578	0.559745	0.773105	-0.133172	0.729879	0.875225	0.0914058	0.815284	0.978877
b0041	fixA	putative electron transfer flavoprotein FixA	CDS	1.64714	1.9309	1.68318	2.15837	1.47492	1.5455	1.16737	1.6342	1.67581	-0.0223297	0.927727	0.961762	-0.213048	0.405355	0.675801	-0.235377	0.361883	0.863181
b0042	fixB	putative electron transfer flavoprotein FixB	CDS	1.12146	1.67097	2.35646	2.25502	1.69459	1.25572	1.95817	1.71392	1.16376	0.0139577	0.968104	0.983037	-0.0991641	0.779396	0.896919	-0.0852064	0.810651	0.978415
b0043	fixC	putative oxidoreductase FixC	CDS	2.06769	2.48788	3.23171	2.73824	2.3536	1.86748	1.95817	2.31179	1.58271	-0.162749	0.530652	0.749568	-0.246177	0.358867	0.643634	-0.408926	0.142405	0.76188
b0044	fixX	putative ferredoxin FixX	CDS	0.595775	0.297061	0.605947	0.418789	0.502102	0.48297	0.414229	0.239151	0.186201	-0.100256	0.797232	0.902149	-0.709082	0.124166	0.399526	-0.809338	0.0853063	0.66599
b0045	yaaU	putative transporter YaaU	CDS	1.47191	1.22538	1.44754	1.9973	3.10676	1.93188	1.65692	1.47476	0.791356	0.761109	0.0343985	0.204546	-0.830484	0.0250984	0.244812	-0.0693748	0.832791	0.979042
b0046	kefF	regulator of KefC-mediated potassium transport and quinone oxidoreductase	CDS	7.28948	6.86953	8.85355	7.82813	4.70721	4.47552	6.96658	5.54033	5.35329	-0.436165	0.108954	0.344042	0.0714291	0.778929	0.896919	-0.364736	0.172504	0.787966
b0047	kefC	K(+) : H(+) antiporter KefC	CDS	25.1277	20.7943	26.0894	17.6536	16.2242	19.1256	18.2637	16.3021	15.5013	-0.442177	0.0170551	0.14806	-0.0819117	0.6036	0.804793	-0.524088	0.00723259	0.335224
b0048	folA	dihydrofolate reductase	CDS	98.2328	153.692	125.97	125.411	91.414	97.3023	112.934	130.377	90.7731	-0.266599	0.227711	0.496272	0.0889645	0.676079	0.844774	-0.177634	0.410949	0.870135
b0049	apaH	diadenosine tetraphosphatase	CDS	106.959	91.3462	94.797	94.5819	63.7356	78.9495	88.0424	84.4601	96.7316	-0.304904	0.0816413	0.300795	0.182304	0.271777	0.564273	-0.1226	0.451342	0.887292
b0050	apaG	DUF525 domain-containing protein ApaG	CDS	93.7469	76.456	77.3592	84.241	72.2713	79.1748	79.8332	80.3946	91.6576	-0.0709279	0.5968	0.798393	0.0958208	0.477804	0.728773	0.0248929	0.851741	0.983597
b0051	rsmA	16S rRNA m(6)2A1518,m(6)2A1519 dimethyltransferase	CDS	270.517	250.422	232.28	254.817	221.521	248.504	270.943	276.179	300.482	-0.0553998	0.650842	0.830288	0.22571	0.0885557	0.354721	0.17031	0.18375	0.798423
b0052	pdxA	4-hydroxythreonine-4-phosphate dehydrogenase	CDS	262.772	217.634	228.509	263.193	220.14	232.147	234.905	264.78	314.913	0.0132936	0.930055	0.962824	0.187136	0.235514	0.52257	0.200429	0.206447	0.80346
b0053	surA	chaperone SurA	CDS	724.462	633.742	616.618	700.634	591.068	670.137	682.724	750.655	872.213	-0.0095168	0.94995	0.973308	0.232921	0.148393	0.430424	0.223404	0.163809	0.780582
b0054	lptD	lipopolysaccharide assembly protein LptD	CDS	1310.84	1198.86	1173.82	1199.67	1010.86	1094.89	1202.39	1223.02	1215.1	-0.156255	0.260751	0.532182	0.139309	0.312564	0.604008	-0.0169457	0.899365	0.992198
b0055	djlA	co-chaperone protein DjlA	CDS	43.0009	40.6973	36.8954	40.6225	36.6848	39.3137	40.3685	37.7061	50.1347	-0.048301	0.738966	0.877035	0.136419	0.357114	0.642528	0.0881185	0.546442	0.911444
b0056	yabP	putative uncharacterized protein YabP	CDS	23.5156	32.0083	32.3171	26.7703	26.7056	29.2358	19.5441	29.7344	29.7457	-0.0867856	0.671933	0.842644	-0.0661754	0.746576	0.884593	-0.152961	0.460911	0.889195
b0057	yabQ	protein YabQ	CDS	10.6889	13.6648	14.1724	11.3395	14.6237	13.7163	8.92475	14.3092	10.2411	0.0425826	0.847273	0.925827	-0.245206	0.284448	0.575466	-0.202624	0.372026	0.864864
b0058	rluA	23S rRNA pseudouridine(746) and tRNA pseudouridine(32) synthase	CDS	36.4825	62.4199	69.8858	35.887	82.2506	81.4931	43.72	70.7488	67.9635	0.242112	0.518132	0.741456	-0.130189	0.725882	0.872943	0.111923	0.763016	0.972432
b0059	rapA	RNA polymerase-binding ATPase and RNAP recycling factor	CDS	180.134	295.947	358.889	158.399	386.336	411.909	230.387	372.557	377.896	0.196252	0.626086	0.815791	0.0359916	0.92828	0.968973	0.232244	0.565405	0.921194
b0060	polB	DNA polymerase II	CDS	63.2222	46.8613	55.4778	46.9688	73.9345	55.8957	55.8832	45.638	49.7157	0.094718	0.627864	0.816576	-0.225256	0.26351	0.556302	-0.130538	0.507156	0.901524
b0061	araD	L-ribulose-5-phosphate 4-epimerase AraD	CDS	1.85742	1.63383	2.62577	3.38253	2.76156	3.09101	2.59834	1.03632	1.30341	0.591016	0.11158	0.345946	-0.893496	0.0280696	0.253632	-0.302479	0.407055	0.86987
b0062	araA	L-arabinose isomerase	CDS	7.00912	5.56989	6.69908	12.016	9.32027	7.69532	6.74063	4.7033	6.6567	0.589993	0.0260913	0.179684	-0.681576	0.0136113	0.203292	-0.0915827	0.692713	0.949875
b0063	araB	ribulokinase	CDS	6.41334	5.34709	3.93865	7.86035	6.93528	6.66498	5.91217	3.30825	5.26019	0.4511	0.109251	0.344365	-0.567225	0.0533695	0.298845	-0.116125	0.662093	0.949427
b0064	araC	DNA-binding transcriptional dual regulator AraC	CDS	27.3005	23.8391	19.1883	49.1272	48.0763	43.7893	29.3349	24.7521	24.8113	1.00341	0.000127015	0.0108015	-0.837263	0.000472649	0.0635332	0.166147	0.319775	0.850978
b0065	yabI	DedA family protein YabI	CDS	17.0672	20.7943	22.0497	29.2508	30.6282	28.8816	17.8872	20.6068	27.4181	0.566977	0.0124808	0.126539	-0.429957	0.0427334	0.278386	0.13702	0.472908	0.890468
b0066	thiQ	thiamine ABC transporter ATP binding subunit	CDS	13.2472	17.6751	13.8694	14.4321	16.5694	16.8395	13.1047	17.7769	15.2685	0.095203	0.606561	0.803268	-0.0520267	0.777449	0.896411	0.0431762	0.814637	0.978745
b0067	thiP	thiamine ABC transporter membrane subunit	CDS	22.5343	23.7277	25.6517	21.5837	27.1135	28.1732	21.9918	27.3429	28.1629	0.0961234	0.562991	0.774782	0.0114527	0.944563	0.97596	0.107576	0.518977	0.906968
b0068	thiB	thiamine ABC transporter periplasmic binding protein	CDS	46.3653	64.0909	60.4263	44.8104	48.7667	55.9601	51.515	66.0057	53.7191	-0.192461	0.277079	0.550292	0.195526	0.270201	0.563548	0.00306574	0.985709	0.996708
b0069	sgrR	DNA-binding transcriptional dual regulator SgrR	CDS	56.8089	52.7283	58.8441	45.0681	54.886	58.4715	59.536	50.3413	45.2935	-0.0879421	0.567266	0.777054	-0.0297622	0.845324	0.929655	-0.117704	0.447526	0.887051
b0070	setA	sugar exporter SetA	CDS	15.0696	17.9722	15.4853	20.424	15.5652	16.9361	14.385	16.5811	15.3151	0.125213	0.451633	0.69215	-0.193484	0.255615	0.546481	-0.0682711	0.678918	0.949689
b0071	leuD	3-isopropylmalate dehydratase subunit LeuD	CDS	7.49975	10.2486	10.907	10.1476	14.6865	12.042	9.03772	10.8814	9.12386	0.363783	0.109905	0.344628	-0.344291	0.128182	0.405519	0.0194914	0.926792	0.994909
b0072	leuC	3-isopropylmalate dehydratase subunit LeuC	CDS	10.3384	9.61734	14.8794	13.4979	19.6134	16.2278	12.0503	11.559	15.3151	0.501685	0.0522127	0.248085	-0.342665	0.16134	0.448195	0.15902	0.498233	0.900901
b0073	leuB	3-isopropylmalate dehydrogenase	CDS	6.97407	8.28057	8.18028	10.2442	9.91652	10.4321	7.6444	10.0842	10.7997	0.384376	0.0534089	0.250625	-0.10159	0.571729	0.787936	0.282786	0.138076	0.76188
b0074	leuA	2-isopropylmalate synthase	CDS	7.78012	9.43168	9.79614	13.1113	12.0504	11.3337	8.84943	12.3561	12.3824	0.434128	0.0418067	0.222727	-0.12036	0.527437	0.757797	0.313768	0.121918	0.730981
b0075	leuL	leu operon leader peptide	CDS	0.350456	0.334193	1.00991	0.869793	1.38078	0.64396	0.602515	1.03632	1.30341	0.757708	0.166623	0.420514	0.00951014	0.984913	0.993781	0.767218	0.169912	0.78498
b0076	leuO	DNA-binding transcriptional dual regulator LeuO	CDS	3.78492	3.49046	3.70301	4.28453	4.61306	4.02475	2.97492	3.18868	2.09476	0.23484	0.252287	0.523533	-0.641737	0.00926482	0.194838	-0.406898	0.0677416	0.630087
b0077	ilvI	acetolactate synthase/acetohydroxybutanoate synthase, catalytic subunit	CDS	24.7422	25.3244	24.1032	32.4723	25.7641	20.5745	27.0378	32.8035	26.6268	0.0875667	0.639156	0.823307	0.133851	0.477219	0.72876	0.221418	0.251281	0.823447
b0078	ilvH	acetolactate synthase/acetohydroxybutanoate synthase, regulatory subunit	CDS	6.7638	7.27799	7.00205	8.66571	5.96246	8.66126	6.92892	6.09835	6.42395	0.146108	0.44267	0.687004	-0.259307	0.189395	0.478308	-0.113198	0.552037	0.91647
b0080	cra	DNA-binding transcriptional dual regulator Cra	CDS	382.102	278.569	215.953	493.366	269.597	245.96	305.55	214	322.966	0.202788	0.530394	0.749546	-0.260054	0.424573	0.692912	-0.0572659	0.857863	0.985701
b0081	mraZ	DNA-binding transcriptional repressor MraZ	CDS	94.3427	126.882	116.544	127.763	155.683	135.328	108.377	129.341	133.274	0.310148	0.0686268	0.276297	-0.17484	0.274097	0.566276	0.135308	0.391137	0.866229
b0082	rsmH	16S rRNA m(4)C1402 methyltransferase	CDS	127.846	154.137	152.968	172.412	192.525	170.939	151.005	151.901	164.928	0.301043	0.0321827	0.197786	-0.195926	0.134298	0.415456	0.105117	0.400754	0.866602
b0083	ftsL	cell division protein FtsL	CDS	31.506	33.3822	36.5251	39.2051	42.6473	41.7286	33.9668	35.5139	36.542	0.285149	0.035031	0.206726	-0.221136	0.0870091	0.352691	0.0640129	0.592683	0.930669
b0084	ftsI	peptidoglycan DD-transpeptidase FtsI	CDS	120.697	122.946	121.055	148.509	163.968	145.953	117.453	112.242	160.18	0.329996	0.0515138	0.246073	-0.233807	0.146584	0.428316	0.0961887	0.530092	0.907224
b0085	murE	UDP-N-acetylmuramoyl-L-alanyl-D-glutamate--2,6-diaminopimelate ligase	CDS	283.729	276.749	296.678	362.704	364.652	305.688	309.241	294.833	395.678	0.269264	0.0974942	0.325007	-0.0472901	0.753014	0.886149	0.221974	0.161912	0.780582
b0086	murF	D-alanyl-D-alanine-adding enzyme	CDS	285.551	253.059	271.599	314.317	318.772	283.278	286.571	280.165	377.989	0.177626	0.250827	0.522376	0.0439304	0.768475	0.89197	0.221557	0.16011	0.778415
b0087	mraY	phospho-N-acetylmuramoyl-pentapeptide-transferase	CDS	136.783	138.022	140.041	149.186	170.495	150.236	153.604	152.578	201.097	0.179826	0.215553	0.482908	0.110295	0.435126	0.698987	0.290122	0.0599914	0.602829
b0088	murD	UDP-N-acetylmuramoyl-L-alanine--D-glutamate ligase	CDS	146.42	144.929	150.712	169.191	186.154	153.52	155.486	159.354	230.517	0.203031	0.248016	0.518849	0.0998163	0.558773	0.780619	0.302847	0.0984638	0.699831
b0089	ftsW	peptidoglycan glycosyltransferase FtsW	CDS	102.929	114.963	119.405	146.125	162.775	148.046	109.959	127.109	205.147	0.437994	0.0690184	0.277338	-0.0474646	0.828004	0.919882	0.390529	0.0989408	0.699831
b0090	murG	N-acetylglucosaminyl transferase	CDS	91.9947	102.932	114.053	131.919	146.237	125.443	113.084	123.003	189.599	0.385393	0.0804367	0.299	0.0767005	0.704291	0.859128	0.462093	0.0425528	0.538959
b0091	murC	UDP-N-acetylmuramate--L-alanine ligase	CDS	242.656	254.321	284.66	279.816	302.799	281.056	259.307	287.579	384.459	0.143976	0.390147	0.652496	0.108785	0.51236	0.747776	0.252761	0.147325	0.767381
b0092	ddlB	D-alanine--D-alanine ligase B	CDS	172.354	170.142	181.784	193.513	217.881	195.474	175.934	195.346	265.849	0.211038	0.215377	0.482772	0.0701223	0.668466	0.841331	0.28116	0.109502	0.709287
b0093	ftsQ	cell division protein FtsQ	CDS	51.2016	62.0486	68.8086	79.5055	80.7129	76.8888	58.4439	60.4255	105.902	0.381093	0.127417	0.369484	-0.0774576	0.740694	0.881346	0.303635	0.214043	0.80346
b0094	ftsA	cell division protein FtsA	CDS	196.851	194.278	223.561	221.411	239.471	227.575	197.512	190.045	240.944	0.163498	0.236106	0.507665	-0.131492	0.334061	0.624173	0.032006	0.809463	0.978415
b0095	ftsZ	cell division protein FtsZ	CDS	608.041	521.75	603.354	533.408	585.796	571.482	552.054	583.608	621.447	-0.0357858	0.783523	0.897454	0.0555876	0.670512	0.841983	0.0198018	0.878997	0.989138
b0096	lpxC	UDP-3-O-acyl-N-acetylglucosamine deacetylase	CDS	1310.88	1203.91	1171.06	1181.37	1294.64	1315.03	1410.41	1379.58	1263.38	0.0405958	0.762041	0.886495	0.0965297	0.476804	0.72876	0.137126	0.319036	0.850978
b0097	secM	SecA translation regulator	CDS	293.507	295.204	251.67	395.466	336.785	289.814	278.512	294.036	366.956	0.282374	0.116018	0.352367	-0.121545	0.473473	0.725343	0.160829	0.348081	0.855854
b0098	secA	protein translocation ATPase	CDS	1122.23	1106.03	960.055	1332.14	1001.47	990.796	1051.92	990.842	1292.19	0.0603025	0.737656	0.876229	0.00456136	0.979722	0.991861	0.0648638	0.718769	0.956787
b0099	mutT	8-oxo-dGTP diphosphatase	CDS	15.8406	20.2001	16.1586	21.326	14.8748	16.26	15.6277	16.4616	20.6218	0.00731959	0.970927	0.984153	0.00640493	0.974588	0.99081	0.0137245	0.945623	0.994909
b0101	yacG	DNA gyrase inhibitor YacG	CDS	37.3586	34.162	31.1389	29.283	27.4901	29.8153	32.0086	32.405	35.0989	-0.245569	0.0772847	0.293035	0.200576	0.138252	0.417652	-0.0449927	0.723782	0.958024
b0102	zapD	cell division factor ZapD	CDS	111.795	105.16	98.7356	97.7067	87.7423	94.5977	107.511	109.133	105.902	-0.172833	0.134622	0.379291	0.20384	0.084444	0.351136	0.0310064	0.775022	0.974924
b0103	coaE	dephospho-CoA kinase	CDS	54.8113	64.128	53.9629	63.5271	52.5324	51.7422	55.0171	51.7762	63.2153	-0.0431557	0.765372	0.888448	0.0187314	0.896778	0.950859	-0.0244243	0.86574	0.986599
b0104	guaC	GMP reductase	CDS	267.152	289.411	351.483	178.758	193.278	246.411	296.136	332.34	291.358	-0.554115	0.00745158	0.104197	0.572721	0.00621601	0.177446	0.0186062	0.910853	0.994909
b0106	hofC	inner membrane protein HofC	CDS	8.6913	8.6519	12.3209	9.56772	10.858	11.1405	9.52726	8.84858	10.1945	0.0892683	0.636315	0.821414	-0.144108	0.450953	0.708624	-0.0548399	0.771472	0.97436
b0107	hofB	T2SSE family protein	CDS	8.44599	8.16917	10.1328	11.2429	9.13198	9.5628	8.24692	7.17453	8.75146	0.162168	0.359376	0.623707	-0.308758	0.100019	0.370141	-0.14659	0.408088	0.86987
b0108	ppdD	prepilin-type N-terminal cleavage/methylation domain-containing protein PpdD	CDS	0.771003	1.07685	0.706938	1.90066	1.3494	1.5455	0.640172	0.558019	1.53616	0.908282	0.0413707	0.222226	-0.82934	0.0604261	0.314351	0.0789418	0.850152	0.982723
b0109	nadC	quinolinate phosphoribosyltransferase (decarboxylating)	CDS	132.122	100.704	107.084	97.3201	83.0979	83.8114	116.775	88.6851	100.968	-0.363361	0.0410998	0.221669	0.213784	0.195102	0.486334	-0.149577	0.353014	0.857719
b0110	ampD	1,6-anhydro-N-acetylmuramoyl-L-alanine amidase	CDS	64.9745	43.7793	42.6519	58.5338	61.6644	60.0814	56.2598	40.2172	51.4847	0.251789	0.218817	0.486818	-0.28499	0.169033	0.455012	-0.033201	0.865702	0.986599
b0111	ampE	protein AmpE	CDS	78.6423	46.7128	44.3014	57.9862	63.8611	61.7235	72.49	46.0366	50.1347	0.113707	0.654494	0.832756	-0.121996	0.631571	0.821141	-0.00828964	0.973845	0.995846
b0112	aroP	aromatic amino acid:H(+) symporter AroP	CDS	38.3399	40.9201	41.5747	36.2736	51.4027	49.1019	42.2513	43.087	37.5661	0.178803	0.267226	0.538458	-0.154178	0.334742	0.624173	0.0246245	0.874426	0.988265
b0113	pdhR	DNA-binding transcriptional dual regulator PdhR	CDS	1008.37	534.598	461.799	215.386	177.556	337.66	652.486	369.608	344.519	-1.45626	0.00460591	0.084325	0.903478	0.0427567	0.278386	-0.552784	0.180284	0.793533
b0114	aceE	pyruvate dehydrogenase E1 component	CDS	22444.3	8475.55	7285.63	8235.36	1811.49	4793.02	11158.8	4878.28	5673.27	-1.3643	0.0588376	0.261037	0.548909	0.398239	0.672392	-0.815392	0.222237	0.80346
b0115	aceF	pyruvate dehydrogenase, E2 subunit	CDS	13338.9	4606.86	3639.99	6070.64	1077.82	2584.27	6451.16	2266.67	3291.11	-1.14916	0.143776	0.390969	0.303196	0.678175	0.846094	-0.845964	0.26553	0.834324
b0116	lpd	lipoamide dehydrogenase	CDS	9105.16	5285.05	5127.79	6554.34	1964.44	3185.38	5445.87	3538.36	3968.37	-0.737783	0.118573	0.357003	0.146222	0.738789	0.880336	-0.591562	0.199038	0.80346
b0117	yacH	DUF3300 domain-containing protein YacH	CDS	7.78012	9.54308	9.93079	8.37578	10.3559	10.7541	7.30549	6.53679	7.2153	0.11351	0.52109	0.743116	-0.485526	0.0193331	0.225375	-0.372015	0.0578795	0.59214
b0118	acnB	AcnB	CDS	2377.88	3921.72	4568.37	4913.2	3048.83	3126.94	3104.8	3637.49	3413.95	0.0290424	0.916924	0.957941	-0.126759	0.650778	0.831838	-0.0977167	0.72648	0.958264
b0119	yacL	PF06062 family protein YacL	CDS	14.9645	19.8659	21.0735	22.3247	18.4836	22.8606	13.7072	16.5811	17.2236	0.187551	0.327996	0.595278	-0.422515	0.0450512	0.28295	-0.234964	0.228832	0.80346
b0120	speD	S-adenosylmethionine decarboxylase proenzyme	CDS	280.295	348.898	392.855	311.482	243.268	431.743	354.128	401.973	504.466	-0.0510884	0.831247	0.920737	0.353662	0.16318	0.450903	0.302574	0.226155	0.80346
b0121	speE	spermidine synthase	CDS	249.349	341.954	394.135	307.198	254.252	437.893	348.969	408.271	560.792	0.0202054	0.939976	0.968805	0.399295	0.160468	0.4474	0.419501	0.142546	0.76188
b0122	yacC	putative lipoprotein YacC	CDS	44.1574	63.9795	55.4778	73.5136	74.4994	57.6988	54.0757	63.375	71.0358	0.33036	0.0956399	0.323065	-0.126325	0.494949	0.739744	0.204035	0.280552	0.842261
b0123	cueO	multicopper oxidase CueO	CDS	59.7527	42.7768	56.2857	61.111	38.6305	48.458	57.8414	46.8736	50.7399	-0.0999096	0.62236	0.815014	0.0690454	0.732796	0.877686	-0.0308641	0.878387	0.989138
b0124	gcd	quinoprotein glucose dehydrogenase	CDS	68.409	62.3456	101.732	31.087	45.6913	66.9718	43.1175	60.7045	40.6384	-0.69363	0.0475786	0.237738	0.00725957	0.981324	0.993017	-0.686371	0.0496127	0.566633
b0125	hpt	hypoxanthine phosphoribosyltransferase	CDS	171.548	171.627	175.22	143.967	119.312	138.451	179.549	168.522	158.55	-0.36782	0.010083	0.118295	0.334705	0.0161958	0.211987	-0.0331156	0.777454	0.974924
b0126	can	carbonic anhydrase 2	CDS	244.373	303.41	318.997	301.979	244.963	284.823	345.015	345.095	316.077	-0.0594925	0.684906	0.850926	0.274657	0.0846873	0.351136	0.215165	0.163575	0.780582
b0127	yadG	putative ABC transporter ATP-binding protein YadG	CDS	120.311	106.014	125.061	109.787	92.7947	116.428	125.436	114.553	134.763	-0.139479	0.314983	0.586686	0.232301	0.109959	0.382236	0.092822	0.496921	0.900901
b0128	yadH	putative ABC transporter membrane subunit YadH	CDS	77.6961	63.4967	64.567	64.8479	56.612	70.6746	76.4064	69.3538	85.8388	-0.0988604	0.505407	0.730569	0.269421	0.0910696	0.359023	0.170561	0.26193	0.83293
b0129	yadI	putative PTS enzyme IIA component YadI	CDS	38.0945	18.6777	16.7645	36.5957	40.0426	34.2265	20.6361	19.4111	28.4422	0.592172	0.0809084	0.299418	-0.695347	0.0467544	0.28442	-0.103175	0.740418	0.962075
b0130	yadE	putative polysaccharide deacetylase lipoprotein YadE	CDS	26.3893	23.6906	23.3626	31.0548	33.6408	27.4971	24.2512	23.1976	26.1613	0.328001	0.037226	0.212793	-0.324851	0.0388339	0.273923	0.0031501	0.981874	0.996708
b0131	panD	aspartate 1-decarboxylase proenzyme	CDS	190.333	223.204	207.604	246.828	194.565	195.796	213.14	221.494	231.262	0.0368025	0.786493	0.898434	0.0635635	0.64131	0.827606	0.100366	0.466067	0.889195
b0132	rpnC	recombination-promoting nuclease RpnC	CDS	14.3687	14.2589	14.0378	12.5315	17.9501	13.33	14.724	13.8309	10.3342	0.0383264	0.847349	0.925827	-0.171185	0.400126	0.674079	-0.132858	0.510764	0.903377
b0133	panC	pantothenate synthetase	CDS	335.737	278.235	307.821	246.119	272.296	282.022	351.793	302.127	268.921	-0.203654	0.179587	0.43382	0.205319	0.176426	0.461788	0.00166541	0.990772	0.997862
b0134	panB	3-methyl-2-oxobutanoate hydroxymethyltransferase	CDS	311.801	261.116	303.411	232.718	263.321	273.168	321.103	287.3	253.699	-0.188103	0.203309	0.468838	0.164511	0.260922	0.553877	-0.0235916	0.867282	0.986614
b0135	yadC	fimbrial tip-adhesin YadC	CDS	2.34805	3.71326	3.29904	3.41474	4.01682	4.41112	1.46863	2.1125	2.83957	0.33952	0.239794	0.509851	-0.888728	0.0105299	0.198904	-0.549209	0.0802269	0.66599
b0136	yadK	putative fimbrial protein YadK	CDS	0.560729	0.408459	0.90892	1.06308	0.815916	0.96594	0.564857	0.717453	0.512054	0.587522	0.104303	0.336279	-0.65617	0.0802396	0.345458	-0.0686481	0.847921	0.98178
b0137	yadL	putative fimbrial protein YadL	CDS	1.19155	0.779785	1.41388	0.934222	1.3494	1.48111	0.564857	1.1559	0.744805	0.14912	0.6692	0.841194	-0.608718	0.117452	0.390169	-0.459598	0.228967	0.80346
b0138	yadM	putative fimbrial protein YadM	CDS	0.665866	1.03971	1.17823	0.515433	0.941441	1.15913	1.28034	0.996462	0.977557	-0.140234	0.696735	0.857217	0.317234	0.387492	0.662779	0.177	0.624676	0.936005
b0139	htrE	putative fimbrial usher protein HtrE	CDS	3.04897	2.85921	2.92874	3.22145	3.23228	3.96035	2.18412	2.5908	2.97922	0.2364	0.237301	0.508004	-0.427564	0.0498041	0.290712	-0.191165	0.341825	0.855854
b0140	yadV	putative fimbrial chaperone YadV	CDS	1.2266	0.85405	1.21189	0.869793	1.69459	1.73869	1.16737	0.916745	0.558604	0.38292	0.303609	0.576373	-0.687591	0.0895778	0.356514	-0.304672	0.431284	0.884415
b0141	yadN	putative fimbrial protein YadN	CDS	0.385501	0.408459	0.504955	0.225502	1.03559	1.03034	1.12971	0.558019	0.279302	0.811721	0.216151	0.483468	-0.193322	0.750923	0.886149	0.618399	0.353156	0.857719
b0142	folK	2-amino-4-hydroxy-6-hydroxymethyldihydropteridine diphosphokinase	CDS	32.6274	32.4539	37.434	32.0213	27.239	35.2246	30.3517	33.4413	35.3317	-0.11775	0.42719	0.680309	0.0690267	0.637953	0.82583	-0.0487236	0.738991	0.961333
b0143	pcnB	poly(A) polymerase I	CDS	399.8	464.083	458.163	404.679	375.698	417.093	455.915	532.23	476.489	-0.142782	0.287684	0.55936	0.29055	0.0468366	0.28442	0.147768	0.272243	0.837622
b0144	gluQ	glutamyl-Q tRNA(Asp) synthetase	CDS	17.663	30.7087	29.3884	47.7097	32.3228	33.4215	27.5274	27.2632	43.0125	0.544964	0.0762011	0.290793	-0.21469	0.449928	0.708551	0.330273	0.256227	0.829883
b0145	dksA	RNA polymerase-binding transcription factor DksA	CDS	238.695	392.195	377.37	419.272	340.739	324.427	386.89	331.224	393.862	0.105082	0.614592	0.808399	0.0361722	0.861512	0.937316	0.141254	0.501021	0.900901
b0146	sfsA	sugar fermentation stimulation protein A	CDS	104.891	94.7624	90.4207	121.545	218.634	174.932	100.658	83.1847	96.173	0.828447	0.00238864	0.0681515	-0.879361	0.00164644	0.110657	-0.0509143	0.803336	0.978415
b0147	thpR	RNA 2',3'-cyclic phosphodiesterase	CDS	18.8195	21.6854	22.0834	21.1327	19.582	20.6711	18.9039	20.9257	20.0632	-0.0279925	0.838084	0.924249	-0.0355532	0.795626	0.90282	-0.0635457	0.644937	0.944518
b0148	hrpB	RNA-dependent NTPase HrpB	CDS	117.648	105.271	94.9653	100.413	93.7048	92.2472	95.235	87.0908	104.599	-0.150632	0.257795	0.530829	0.00276012	0.982839	0.993189	-0.147871	0.266212	0.834324
b0149	mrcB	peptidoglycan glycosyltransferase/peptidoglycan DD-transpeptidase MrcB	CDS	219.175	181.244	199.76	195.123	184.115	208.643	185.763	194.948	239.036	-0.0298795	0.831431	0.920737	0.076105	0.590354	0.797408	0.0462254	0.742405	0.963438
b0149	mrcB	PBP1Bgamma	CDS	219.175	181.244	199.76	195.123	184.115	208.643	185.763	194.948	239.036	-0.0298795	0.831431	0.920737	0.076105	0.590354	0.797408	0.0462254	0.742405	0.963438
b0150	fhuA	ferrichrome outer membrane transporter/phage receptor	CDS	23.2703	29.3348	42.9549	39.1729	153.298	171.004	38.8999	72.7816	35.2851	1.92707	0.00628422	0.096992	-1.30605	0.036232	0.267693	0.621015	0.266378	0.834324
b0151	fhuC	iron(III) hydroxamate ABC transporter ATP binding subunit	CDS	10.5838	11.0284	12.1526	12.0482	21.4962	25.9516	11.8243	16.1427	9.72902	0.816969	0.0192112	0.158207	-0.657539	0.0476097	0.285864	0.15943	0.593187	0.930669
b0152	fhuD	iron(III) hydroxamate ABC transporter periplasmic binding protein	CDS	8.06048	8.68903	9.0892	7.69928	20.3979	21.1541	8.66115	12.9939	7.26185	0.930309	0.0317742	0.196488	-0.767161	0.0654669	0.32198	0.163148	0.667088	0.949532
b0153	fhuB	iron(III) hydroxamate ABC transporter membrane subunit	CDS	15.2799	17.4895	21.1408	16.365	35.4923	33.1961	18.0754	21.2047	17.8753	0.657621	0.0402867	0.218872	-0.573313	0.0665596	0.322818	0.0843081	0.766387	0.973935
b0154	hemL	glutamate-1-semialdehyde 2,1-aminomutase	CDS	427.206	330.777	368.214	280.041	269.786	294.483	404.024	389.896	306.208	-0.415614	0.0218095	0.163748	0.381849	0.0315596	0.256676	-0.0337651	0.827346	0.979042
b0155	clcA	chloride:H(+) antiporter ClcA	CDS	63.6428	51.0202	52.953	64.7834	56.7062	56.0567	52.7577	51.8559	49.4364	0.0830074	0.532218	0.750918	-0.204723	0.14364	0.424802	-0.121716	0.366207	0.864864
b0156	erpA	iron-sulfur cluster insertion protein ErpA	CDS	44.3677	52.8026	51.4718	39.9782	48.2332	54.157	39.4271	46.9932	46.3176	-0.0621903	0.687741	0.85314	-0.101148	0.516859	0.751483	-0.163338	0.304249	0.846801
b0157	yadS	PF03458 family protein YadS	CDS	18.9246	25.473	28.7151	19.0388	23.8498	23.1825	23.5357	23.7158	29.4664	-0.146094	0.461742	0.701962	0.215155	0.28709	0.57681	0.0690609	0.7249	0.95818
b0158	btuF	vitamin B12 ABC transporter periplasmic binding protein	CDS	72.9999	61.7144	65.6779	57.6962	56.5492	56.1211	73.5068	63.2953	72.1996	-0.234185	0.0757008	0.290793	0.294836	0.032365	0.257658	0.0606511	0.616267	0.932835
b0159	mtn	5'-methylthioadenosine/S-adenosylhomocysteine nucleosidase	CDS	508.126	422.123	418.103	339.155	314.755	363.225	526.824	496.318	366.305	-0.406683	0.0358653	0.209315	0.45002	0.0233037	0.238337	0.0433371	0.79893	0.978415
b0160	dgt	dGTP triphosphohydrolase	CDS	87.2985	71.4803	70.3571	74.8344	70.2315	58.1818	76.3311	60.1863	63.7739	-0.172953	0.288079	0.559379	-0.0210606	0.893789	0.950007	-0.194014	0.237371	0.809665
b0161	degP	periplasmic serine endoprotease DegP	CDS	174.071	130.892	141.354	280.138	518.546	433.385	305.663	307.508	382.457	1.46491	0.000118246	0.0105699	-0.30743	0.204757	0.495483	1.15748	0.000628294	0.0769917
b0162	cdaR	DNA-binding transcriptional activator CdaR	CDS	39.1109	43.5194	49.1827	98.7054	74.7504	51.3236	64.0925	39.9382	51.0657	0.76992	0.0130928	0.130521	-0.535204	0.0605252	0.314475	0.234716	0.371932	0.864864
b0163	yaeH	DUF3461 domain-containing protein YaeH	CDS	200.145	131.561	134.284	165.035	230.998	206.84	160.457	108.694	115.631	0.371543	0.126601	0.367628	-0.64772	0.0167029	0.21356	-0.276177	0.242683	0.817511
b0164	yaeI	phosphodiesterase YaeI	CDS	11.3898	10.5457	13.1288	14.6898	14.2158	12.7826	11.1842	9.72547	11.7307	0.249358	0.143557	0.390727	-0.353121	0.0498125	0.290712	-0.103763	0.523861	0.906968
b0166	dapD	tetrahydrodipicolinate succinylase	CDS	607.48	481.016	458.062	486.246	402.906	450.418	535.259	499.028	630.897	-0.20729	0.228267	0.496418	0.313898	0.0818347	0.34655	0.106608	0.522919	0.906968
b0167	glnD	protein-PII uridylyltransferase/uridylyl-removing enzyme	CDS	128.372	121.238	136.237	115.103	117.241	123.511	128.637	119.815	129.27	-0.116749	0.290072	0.561129	0.0860235	0.429168	0.694608	-0.0307259	0.774239	0.974924
b0168	map	methionine aminopeptidase	CDS	263.157	334.565	321.892	224.664	268.53	294.74	300.316	357.889	299.644	-0.222945	0.1815	0.436521	0.281724	0.100437	0.370391	0.0587792	0.711621	0.956787
b0169	rpsB	30S ribosomal subunit protein S2	CDS	4674.1	5536.02	5601.81	3993.93	3291.59	4764.75	4889.41	5701.24	4971.99	-0.391948	0.0544868	0.253054	0.369021	0.0672473	0.323233	-0.0229267	0.900082	0.992198
b0170	tsf	protein chain elongation factor EF-Ts	CDS	2906.61	3258.42	3124.56	2451.17	1832.33	2693.46	3083.75	3418.7	2967.63	-0.413017	0.0395803	0.216969	0.440779	0.0303523	0.256676	0.0277611	0.875273	0.988418
b0171	pyrH	UMP kinase	CDS	334.37	347.97	365.958	258.103	227.892	316.667	365.99	401.056	326.364	-0.385184	0.0300237	0.192362	0.445982	0.0154429	0.209808	0.0607988	0.694506	0.950602
b0172	frr	ribosome-recycling factor	CDS	617.013	686.953	767.802	586.756	494.853	563.948	696.055	695.212	661.992	-0.332287	0.0371762	0.212793	0.319341	0.0434749	0.281741	-0.0129453	0.926378	0.994909
b0173	dxr	1-deoxy-D-xylulose 5-phosphate reductoisomerase	CDS	181.221	194.389	207.234	180.337	147.241	170.392	185.462	201.883	205.24	-0.227052	0.091962	0.318876	0.250945	0.0667897	0.322936	0.023893	0.847307	0.98178
b0174	ispU	ditrans,polycis-undecaprenyl-diphosphate synthase [(2E,6E)-farnesyl-diphosphate specific]	CDS	340.608	455.171	403.863	425.329	378.114	401.477	365.162	445.299	457.031	0.00633579	0.967391	0.983037	0.0730255	0.639628	0.827195	0.0793613	0.611276	0.932062
b0175	cdsA	CDP-diglyceride synthetase	CDS	166.642	201.036	200.636	187.972	177.242	193.671	191.449	215.834	249.091	-0.0241348	0.862876	0.932107	0.231918	0.121561	0.396658	0.207784	0.160104	0.778415
b0176	rseP	intramembrane zinc metalloprotease RseP	CDS	405.477	471.51	447.761	536.984	445.145	481.006	421.949	465.507	544.685	0.143344	0.346488	0.611905	-0.0309047	0.835244	0.92418	0.11244	0.455949	0.889072
b0177	bamA	outer membrane protein assembly factor BamA	CDS	1901.33	1832.01	1809.63	1989.12	1412.13	1620.27	1809.09	1771.19	1957.95	-0.142535	0.385965	0.64865	0.141301	0.389923	0.663729	-0.00123355	0.993882	0.997862
b0178	skp	periplasmic chaperone Skp	CDS	579.303	532.37	544.409	466.499	288.301	314.446	430.384	393.563	472.672	-0.63118	0.00811319	0.108012	0.278151	0.170569	0.455916	-0.353028	0.091224	0.683688
b0179	lpxD	UDP-3-O-(3-hydroxymyristoyl)glucosamine N-acyltransferase	CDS	630.47	697.016	711.752	687.297	452.268	554.353	619.95	620.955	760.493	-0.267666	0.162878	0.415438	0.240633	0.205045	0.495604	-0.0270322	0.881454	0.991622
b0180	fabZ	3-hydroxy-acyl-[acyl-carrier-protein] dehydratase	CDS	309.838	377.156	365.285	266.446	211.981	261.222	311.877	306.671	293.36	-0.508596	0.00443331	0.0833483	0.302051	0.0523461	0.29758	-0.206544	0.161152	0.778415
b0181	lpxA	acyl-[acyl-carrier-protein]--UDP-N-acetylglucosamine O-acyltransferase	CDS	352.559	408.867	388.614	274.758	236.365	255.201	353.751	349.24	284.935	-0.585649	0.00175207	0.0592303	0.366469	0.0227926	0.238337	-0.219179	0.135839	0.759999
b0182	lpxB	lipid A disaccharide synthase	CDS	147.332	180.353	172.459	164.584	147.304	159.09	158.424	168.681	178.846	-0.0866757	0.486476	0.720379	0.10331	0.409559	0.679475	0.0166343	0.892347	0.992198
b0183	rnhB	RNase HII	CDS	51.9726	70.7005	79.2443	66.5552	63.6728	74.2808	60.4774	69.3139	92.6352	0.0183715	0.928527	0.961762	0.120921	0.558823	0.780619	0.139292	0.502148	0.900901
b0184	dnaE	DNA polymerase III subunit alpha	CDS	438.666	539.537	563.126	494.59	435.134	492.178	429.781	545.822	643.791	-0.116352	0.523263	0.744176	0.18761	0.312061	0.603415	0.0712574	0.693741	0.950303
b0185	accA	acetyl-CoA carboxyltransferase subunit alpha	CDS	419.145	500.287	507.346	329.072	237.432	272.814	304.157	310.338	390.65	-0.765468	0.00132868	0.0517441	0.260089	0.154473	0.441563	-0.505379	0.0143985	0.387087
b0186	ldcC	lysine decarboxylase 2	CDS	53.1992	43.8536	56.8916	38.6252	36.4024	38.9918	44.5108	40.2172	37.6592	-0.433168	0.010447	0.118295	0.102315	0.467608	0.721943	-0.330853	0.0362952	0.524868
b0187	yaeR	VOC domain-containing protein YaeR	CDS	21.3428	18.8634	19.02	20.9717	17.0401	17.0327	21.0504	17.9363	17.5495	-0.105645	0.508822	0.734162	0.0388309	0.806327	0.907854	-0.0668145	0.674218	0.949532
b0188	tilS	tRNA(Ile)-lysidine synthetase	CDS	50.7811	55.6246	57.0263	58.6305	56.7062	53.8994	56.4104	49.5441	55.3483	0.0503398	0.667376	0.840676	-0.0692736	0.556309	0.779568	-0.0189338	0.871126	0.987856
b0189	rof	modulator of Rho-dependent transcription termination	CDS	29.7537	28.0722	25.6181	28.4777	49.1432	37.2853	32.0462	29.1366	24.2062	0.461595	0.0499256	0.243605	-0.427981	0.0654526	0.32198	0.0336141	0.873092	0.987856
b0190	yaeQ	uncharacterized protein YaeQ	CDS	62.2059	59.5236	60.965	52.6063	44.1536	42.4369	54.3016	49.2252	53.3932	-0.392287	0.0102159	0.118295	0.172886	0.188712	0.477219	-0.219401	0.104346	0.699973
b0191	arfB	peptidyl-tRNA hydrolase, ribosome rescue factor	CDS	36.7628	34.3477	35.9528	29.2508	23.5047	27.1429	29.9374	26.8248	27.9302	-0.422211	0.00962606	0.11603	0.0841353	0.532232	0.760828	-0.338076	0.0279583	0.479433
b0192	nlpE	sensor lipoprotein NlpE	CDS	56.4234	52.4312	57.1946	45.5836	39.0698	43.7571	53.4355	42.4094	45.1538	-0.370852	0.0188176	0.15707	0.135022	0.326408	0.618528	-0.235831	0.102936	0.699831
b0193	yaeF	peptidase C92 family protein YaeF	CDS	11.6702	12.6993	11.1427	12.1127	13.086	12.8792	10.7699	11.9974	10.5204	0.100736	0.489559	0.720748	-0.193749	0.200009	0.490896	-0.0930123	0.524185	0.906968
b0194	proS	proline--tRNA ligase	CDS	1269.98	1078.85	1110.8	832.875	636.916	784.118	1050.33	1011.09	911.549	-0.618189	0.00273529	0.0693441	0.39948	0.027001	0.250029	-0.218708	0.182907	0.796548
b0195	trmO	tRNA m(6)t(6)A37 methyltransferase	CDS	67.3226	86.1848	87.4246	76.3485	77.0099	77.1464	81.7914	85.616	85.6992	-0.0638221	0.621775	0.814984	0.134923	0.308237	0.598241	0.0711006	0.583349	0.924617
b0196	rcsF	sensor lipoprotein RcsF	CDS	138.886	137.279	153.001	124.251	110.243	113.337	155.712	129.739	115.166	-0.303153	0.0504743	0.243716	0.203916	0.163761	0.450903	-0.0992374	0.479558	0.893188
b0197	metQ	L-methionine/D-methionine ABC transporter membrane anchored binding protein	CDS	115.896	130.484	144.35	132.949	136.132	173.322	180.152	174.261	161.111	0.179174	0.237344	0.508004	0.2207	0.153232	0.440054	0.399873	0.0197631	0.440318
b0198	metI	L-methionine/D-methionine ABC transporter membrane subunit	CDS	46.5756	53.0996	53.0203	56.1499	51.9676	64.8789	61.6071	67.0818	78.8563	0.180063	0.234036	0.505824	0.26253	0.0955904	0.364991	0.442594	0.0119288	0.373738
b0199	metN	L-methionine/D-methionine ABC transporter ATP binding subunit	CDS	56.8439	70.9604	66.9908	54.9258	62.6686	78.0801	74.1846	86.6524	95.5678	0.00651441	0.969617	0.983733	0.389837	0.0435516	0.281801	0.396352	0.0408768	0.53564
b0200	gmhB	D-glycero-beta-D-manno-heptose-1,7-bisphosphate 7-phosphatase	CDS	119.33	96.3591	103.213	103.087	95.0228	90.8949	107.511	84.779	94.9627	-0.142031	0.318197	0.589301	-0.00873836	0.949628	0.978996	-0.150769	0.291212	0.846801
b0207	dkgB	methylglyoxal reductase DkgB	CDS	39.8118	33.8649	38.2083	23.2267	28.5257	27.3039	33.0253	31.3288	28.0233	-0.50102	0.00550288	0.0911334	0.224794	0.139207	0.417923	-0.276226	0.0770296	0.661489
b0208	yafC	DNA-binding transcriptional regulator YafC	CDS	21.2376	21.574	20.4339	18.4589	21.7159	22.3132	20.975	15.0267	13.4065	-0.0173399	0.927599	0.961762	-0.338041	0.102446	0.371858	-0.355381	0.0884189	0.671114
b0209	yafD	endonuclease/exonuclease/phosphatase domain-containing protein YafD	CDS	52.7436	45.1904	45.749	62.1418	111.78	60.5322	59.6866	46.2358	59.1189	0.706397	0.0156346	0.140699	-0.506534	0.0617238	0.318321	0.199863	0.422321	0.877712
b0210	yafE	putative S-adenosylmethionine-dependent methyltransferase	CDS	7.63994	7.87211	8.98821	10.5342	21.2138	13.6519	8.6988	8.05141	80.4855	0.889508	0.302061	0.575637	1.09614	0.208395	0.499931	1.98564	0.0415529	0.537382
b0211	mltD	membrane-bound lytic murein transglycosylase D	CDS	153.5	206.049	204.675	197.604	228.3	262.768	209.524	253.978	229.028	0.287545	0.11073	0.345885	0.00805653	0.961585	0.986606	0.295602	0.102422	0.699831
b0212	gloB	hydroxyacylglutathione hydrolase GloB	CDS	29.228	32.4168	30.8696	28.6065	33.6722	32.4878	27.2638	29.4953	21.0873	0.0347333	0.826974	0.919467	-0.283325	0.0998176	0.369724	-0.248592	0.142237	0.76188
b0213	yafS	putative S-adenosyl-L-methionine-dependent methyltransferase	CDS	42.5453	42.8882	35.8182	41.4601	44.844	38.9274	42.3267	38.6627	32.8645	0.046658	0.747866	0.880876	-0.13716	0.355558	0.642224	-0.0905021	0.536769	0.907646
b0214	rnhA	ribonuclease HI	CDS	53.795	60.0805	57.4639	50.448	43.9653	44.8518	54.8665	56.1606	50.5071	-0.298991	0.029137	0.189863	0.214067	0.0969457	0.365586	-0.0849241	0.481379	0.894695
b0215	dnaQ	DNA polymerase III subunit epsilon	CDS	51.517	55.996	49.9569	48.805	49.0177	55.2839	59.9125	50.5406	62.6567	-0.0405071	0.757329	0.885193	0.177069	0.197023	0.488105	0.136562	0.310801	0.847388
b0217	yafT	lipoprotein YafT	CDS	4.55593	9.09749	6.73274	5.73419	8.88093	9.91698	5.30966	11.1604	5.44639	0.267611	0.482545	0.717617	-0.161736	0.668778	0.841331	0.105875	0.779637	0.974924
b0219	yafV	2-oxoglutaramate amidase	CDS	32.4522	27.441	27.0993	25.0629	31.8835	27.6903	32.1216	26.3066	22.4838	-0.0395789	0.822585	0.91828	-0.064531	0.715635	0.867482	-0.10411	0.559213	0.91965
b0220	ivy	periplasmic chaperone, inhibitor of vertebrate C-type lysozyme	CDS	19.0648	16.0041	18.616	33.342	24.1009	25.0822	18.9416	13.0337	13.872	0.620064	0.0119058	0.124028	-0.847301	0.00205182	0.11758	-0.227236	0.281767	0.842268
b0221	fadE	acyl-CoA dehydrogenase	CDS	16.6116	20.1259	37.2657	5492.19	1298.28	1023.03	599.992	802.312	1010.51	6.72171	1.78427e-05	0.00375609	-1.69526	0.0260033	0.247387	5.02645	8.91732e-05	0.0236068
b0222	gmhA	D-sedoheptulose 7-phosphate isomerase	CDS	289.687	271.105	270.319	238.581	214.617	214.664	291.542	262.907	252.256	-0.315487	0.0214357	0.163252	0.272503	0.0399646	0.274806	-0.0429838	0.714384	0.956787
b0223	yafJ	putative glutamine amidotransferase YafJ	CDS	130.51	143.258	162.023	137.524	113.757	110.986	121.444	129.939	133.32	-0.266584	0.0730562	0.285042	0.0866639	0.526626	0.757623	-0.17992	0.204449	0.80346
b0224	dpaA	peptidoglycan meso-diaminopimelic acid protein amidase A	CDS	128.372	195.689	201.578	196.412	178.937	182.756	168.93	202.362	230.378	0.086461	0.656095	0.833774	0.108379	0.577948	0.78935	0.19484	0.326488	0.853688
b0225	yafQ	ribosome-dependent mRNA interferase toxin YafQ	CDS	25.408	27.3667	26.9646	22.3891	27.5215	26.8209	22.3307	27.4226	18.8994	-0.0554354	0.746026	0.880195	-0.160149	0.360465	0.644384	-0.215584	0.226933	0.80346
b0226	dinJ	antitoxin/DNA-binding transcriptional repressor DinJ	CDS	45.9448	40.1775	45.8836	40.1071	50.2416	45.528	36.791	43.8842	39.9867	0.0416627	0.764088	0.887884	-0.171356	0.235323	0.52257	-0.129693	0.361199	0.863181
b0227	yafL	NlpC/P60 family protein YafL	CDS	2.03264	1.8195	1.88517	2.2228	1.78874	1.44891	2.59834	1.55448	2.09476	-0.0714486	0.782316	0.897058	0.19514	0.458306	0.713697	0.123692	0.635892	0.94197
b0228	rayT	REP-associated tyrosine transposase	CDS	17.0322	12.9964	11.2773	20.9395	23.1595	17.5479	16.8704	10.4031	15.2685	0.577617	0.0334313	0.201604	-0.535071	0.0454397	0.283619	0.0425462	0.858138	0.985701
b0231	dinB	DNA polymerase IV	CDS	31.6111	21.6483	24.5745	21.9059	28.5571	24.0519	24.0253	20.9656	22.8097	-0.0628987	0.730694	0.872944	-0.136218	0.462273	0.718188	-0.199116	0.290821	0.846801
b0232	yafN	antitoxin YafN	CDS	5.5372	5.49562	5.11688	4.31675	6.43318	5.69904	4.89543	5.42075	3.86368	0.0267526	0.897234	0.948481	-0.212538	0.321564	0.612811	-0.185785	0.384185	0.866229
b0233	yafO	ribosome-dependent mRNA interferase toxin YafO	CDS	5.74748	4.93864	4.37628	4.15568	5.30345	5.37706	4.36823	3.94599	3.67748	-0.021563	0.909007	0.954879	-0.305793	0.132966	0.413486	-0.327356	0.111335	0.710614
b0234	yafP	putative N-acetyltransferase YafP	CDS	2.73356	4.08459	2.6931	3.02817	3.23228	3.86376	1.95817	2.63066	2.32752	0.0913592	0.697564	0.857448	-0.549697	0.041838	0.27784	-0.458338	0.080757	0.66599
b0237	pepD	peptidase D	CDS	1172.13	843.207	1003.72	883.484	715.182	736.98	959.128	810.602	933.334	-0.370278	0.0528477	0.249396	0.210773	0.236748	0.524471	-0.159505	0.362541	0.863754
b0238	gpt	xanthine-guanine phsophoribosyltransferase	CDS	186.863	230.965	243.254	135.333	134.532	171.036	215.211	221.773	161.623	-0.584365	0.00779508	0.105864	0.441204	0.0301518	0.256676	-0.143161	0.42607	0.880968
b0239	frsA	fermentation-respiration switch protein	CDS	131.035	89.2668	94.3257	79.9565	95.6818	91.7321	108.603	86.8516	86.9095	-0.234804	0.209147	0.476499	0.0787872	0.660902	0.837446	-0.156017	0.392416	0.866229
b0240	crl	RNA polymerase holoenzyme assembly factor Crl	CDS	144.283	161.193	127.754	316.54	140.745	148.272	213.365	162.662	167.116	0.483133	0.13853	0.383156	-0.156874	0.609547	0.808254	0.32626	0.300336	0.846801
b0241	phoE	outer membrane porin PhoE	CDS	4.48583	4.08459	4.30895	13.0791	6.11937	5.79564	5.83686	4.82288	5.53949	0.955489	0.0114561	0.122584	-0.625068	0.0675014	0.323513	0.330421	0.306222	0.846801
b0242	proB	glutamate 5-kinase	CDS	189.772	203.747	215.751	190.678	167.357	177.186	206.437	191.998	218.042	-0.186948	0.133622	0.377494	0.203895	0.105694	0.378048	0.0169476	0.884616	0.991622
b0243	proA	glutamate-5-semialdehyde dehydrogenase	CDS	173.02	159.002	180.134	157.175	139.584	147.628	185.763	162.862	194.208	-0.204776	0.113149	0.347965	0.288666	0.0352316	0.265417	0.0838903	0.490812	0.899275
b0245	ykfI	toxin of the YkfI-YafW toxin-antitoxin system	CDS	4.03024	6.53534	5.99214	6.12076	9.53994	10.7541	4.4812	6.45708	6.37739	0.673744	0.0358086	0.209277	-0.610154	0.0528635	0.298845	0.0635905	0.822947	0.979042
b0246	yafW	antitoxin of the YkfI-YafW toxin-antitoxin pair	CDS	3.46951	4.38165	4.71292	3.86574	7.21772	7.01916	2.97492	4.94245	4.46883	0.526483	0.0992525	0.328764	-0.548778	0.0890554	0.354983	-0.0222945	0.940519	0.994909
b0247	ykfG	RadC-like JAB domain-containing protein YkfG	CDS	1.96255	2.15369	4.64559	2.44831	3.38919	4.50772	3.08789	2.67052	2.60682	0.236709	0.519163	0.742145	-0.304735	0.41388	0.684269	-0.0680261	0.853675	0.983757
b0248	yafX	protein YafX	CDS	15.9457	17.9722	20.5349	17.1704	17.3225	17.1615	18.0001	16.8203	14.7565	-0.0761642	0.62636	0.815893	-0.0588622	0.706456	0.860258	-0.135026	0.3957	0.866229
b0249	ykfF	protein YkfF	CDS	5.08161	5.94122	7.30502	5.57312	4.95826	5.47366	5.57326	5.10189	4.23608	-0.19575	0.327762	0.595112	-0.100504	0.610823	0.80866	-0.296253	0.154187	0.774399
b0250	ykfB	protein YkfB	CDS	23.2002	22.4281	24.7428	22.3569	27.0507	23.7621	20.6361	18.9726	17.5495	0.056231	0.694555	0.856022	-0.355986	0.0303909	0.256676	-0.299755	0.0592355	0.597661
b0251	yafY	inner membrane lipoprotein YafY	CDS	3.9952	5.86695	7.77631	5.25097	5.27207	5.92443	4.97075	4.06557	6.00499	-0.101276	0.6986	0.85774	-0.130348	0.621715	0.815964	-0.231624	0.387824	0.866229
b0252	yafZ	DUF932 domain-containing protein YafZ	CDS	4.34565	5.82982	5.92481	5.50869	5.33483	5.31267	4.36823	5.81934	4.74813	0.00502702	0.979037	0.98891	-0.113176	0.560088	0.781871	-0.108148	0.578072	0.922365
b0253	ykfA	putative GTP-binding protein YkfA	CDS	12.301	17.935	16.5625	19.0388	15.1258	14.0383	13.3683	15.6245	20.6218	0.0427159	0.85152	0.928627	0.0408636	0.858005	0.935455	0.0835795	0.715457	0.956787
b0254	perR	putative transcriptional regulator PerR	CDS	8.27076	9.9144	9.05553	8.66571	10.5441	8.85445	8.1716	9.48632	8.37906	0.0431498	0.792511	0.900326	-0.108119	0.515271	0.74996	-0.0649696	0.694001	0.950346
b0258	ykfC	PF00078 domain-containing protein YkfC	CDS	16.892	14.8159	15.3506	15.3341	14.5296	14.2315	13.18	15.9035	15.9202	-0.0938454	0.530456	0.749546	0.0291364	0.844275	0.929492	-0.064709	0.664099	0.949427
b0259	insH1	IS5 family transposase and trans-activator	CDS	0.806048	0.965448	0.942583	1.25637	0.69039	0.998138	0.489543	1.07618	1.02411	0.116462	0.742769	0.879568	-0.193151	0.595564	0.799007	-0.0766884	0.834133	0.979042
b0260	mmuP	S-methyl-L-methionine transporter	CDS	2.97887	5.34709	4.30895	4.18789	4.70721	4.37893	2.74897	4.225	4.70158	0.0719248	0.790417	0.899655	-0.187986	0.49538	0.739744	-0.116061	0.672361	0.949532
b0261	mmuM	homocysteine S-methyltransferase	CDS	26.7398	23.6906	18.9527	43.393	33.2329	26.4989	23.95	15.3455	23.7872	0.571732	0.0424091	0.22391	-0.709142	0.0169126	0.21356	-0.13741	0.585252	0.925363
b0262	afuC	ABC transporter ATP-binding protein AfuC	CDS	4.52088	4.30738	5.11688	5.9919	7.2491	5.08728	4.55652	3.34811	4.84123	0.393758	0.0873324	0.310662	-0.52477	0.0317275	0.256676	-0.131012	0.544972	0.909451
b0266	yagB	orphan antitoxin YagB	CDS	8.20067	7.31512	7.23769	9.72879	6.87252	7.30894	8.1716	5.50047	6.936	0.0714041	0.734381	0.874652	-0.213894	0.323592	0.614309	-0.14249	0.505072	0.900964
b0267	yagA	integrase core domain-containing protein YagA	CDS	0.525684	1.4853	1.04357	1.5463	1.53769	0.837148	0.677829	0.876887	1.21031	0.363241	0.396392	0.657041	-0.513713	0.249711	0.540824	-0.150472	0.732931	0.960416
b0268	yagE	putative 2-dehydro-3-deoxygluconate aldolase	CDS	21.9035	37.7267	56.7233	35.2105	42.459	21.7336	28.0922	13.9106	24.0665	-0.227209	0.577843	0.783813	-0.589268	0.171437	0.456762	-0.816477	0.0704616	0.64248
b0269	yagF	D-xylonate dehydratase	CDS	16.7167	36.8355	51.4718	29.9917	36.6221	24.9534	24.9667	17.458	25.9285	-0.197866	0.597473	0.798996	-0.422021	0.275164	0.567067	-0.619887	0.122747	0.7323
b0270	yagG	putative D-xylonate transporter YagG	CDS	4.83629	5.27283	9.05553	6.66841	7.93949	6.24641	4.06697	4.38443	5.81879	0.12103	0.658693	0.83554	-0.549217	0.0705086	0.329227	-0.428187	0.145199	0.763775
b0271	yagH	putative xylosidase/arabinosidase	CDS	8.48103	9.58021	16.1922	9.50329	10.6383	7.66312	8.39755	6.41722	8.98421	-0.301201	0.289966	0.561129	-0.224955	0.425797	0.693307	-0.526156	0.082654	0.66599
b0272	xynR	DNA-binding transcriptional repressor XynR	CDS	13.6327	22.2424	25.9884	21.7126	19.9899	16.0024	22.8579	15.5847	16.0133	-0.100423	0.709674	0.864677	-0.0831161	0.758109	0.888119	-0.18354	0.501045	0.900901
b0273	argF	ornithine carbamoyltransferase ArgF	CDS	8.34085	5.79269	8.65157	8.44021	6.46456	9.01544	8.4352	7.2941	10.1945	0.0694373	0.76173	0.886476	0.115236	0.616704	0.812716	0.184674	0.428433	0.881685
b0274	insB3	IS1 family protein InsB	CDS	5.1517	3.82466	3.70301	3.57581	4.42477	4.21794	3.35149	3.50755	3.30507	-0.053285	0.783123	0.897244	-0.265145	0.196206	0.487099	-0.31843	0.128411	0.746331
b0276	yagJ	protein YagJ	CDS	9.5324	9.46881	8.01196	13.3368	18.0129	13.169	10.5063	7.65283	10.6135	0.720718	0.00535718	0.0900136	-0.629865	0.0111474	0.198904	0.0908526	0.659105	0.948374
b0277	yagK	uncharacterized protein YagK	CDS	3.5396	3.82466	3.93865	5.50869	8.44159	5.82784	4.51886	4.98231	4.42228	0.806646	0.00270193	0.0693441	-0.505875	0.0301766	0.256676	0.300771	0.166199	0.780582
b0278	yagL	resolvase-like catalytic domain-containing protein YagL	CDS	4.24052	4.30738	3.77033	2.86709	4.0482	3.28419	2.636	4.14528	1.44306	-0.271399	0.425143	0.679773	-0.304397	0.381333	0.660823	-0.575796	0.11507	0.716325
b0279	yagM	protein YagM	CDS	1.12146	0.556989	2.08715	1.44965	1.53769	1.48111	1.24269	1.03632	1.86201	0.238675	0.583416	0.788384	-0.117741	0.786848	0.900521	0.120933	0.784425	0.976719
b0280	yagN	protein YagN	CDS	40.3375	42.5168	33.1924	57.0197	43.8398	32.2946	38.8245	32.6042	47.9003	0.198454	0.400842	0.659159	-0.158427	0.499542	0.740137	0.0400271	0.86298	0.986599
b0281	intF	putative phage integrase	CDS	24.7772	29.409	26.83	26.3193	30.1889	31.7794	24.6654	23.7158	27.9767	0.124038	0.399463	0.658038	-0.209611	0.169519	0.45544	-0.0855726	0.557692	0.918988
b0282	yagP	putative LysR family substrate binding domain-containing protein YagP	CDS	2.45319	1.74523	2.99607	1.96509	4.2051	4.02475	2.3724	2.1125	2.00166	0.500401	0.144908	0.392783	-0.649913	0.0708624	0.329227	-0.149512	0.653347	0.946495
b0283	paoD	molybdenum cofactor insertion chaperone PaoD	CDS	2.80365	2.22796	3.50102	2.19059	4.17372	2.86562	3.35149	1.91321	2.09476	0.112209	0.728822	0.872944	-0.322922	0.33572	0.624523	-0.210713	0.525823	0.906968
b0284	paoC	aldehyde dehydrogenase: molybdenum cofactor-binding subunit	CDS	6.7638	4.75297	6.59808	7.05498	5.52312	6.343	6.36406	4.50401	4.14298	0.0621098	0.787359	0.89913	-0.331574	0.174731	0.459694	-0.269464	0.262777	0.833203
b0285	paoB	aldehyde dehydrogenase, FAD-binding subunit	CDS	1.54201	2.37649	1.91883	2.48052	2.32222	2.35045	2.03349	1.35519	1.34996	0.29388	0.252691	0.523533	-0.587935	0.039934	0.274806	-0.294055	0.266715	0.834324
b0286	paoA	aldehyde dehydrogenase, Fe-S subunit	CDS	1.01632	1.00258	1.44754	2.44831	1.38078	1.28792	1.28034	1.47476	0.884456	0.557157	0.121739	0.361698	-0.482831	0.175866	0.461642	0.0743259	0.830807	0.979042
b0287	yagU	DUF1440 domain-containing inner membrane protein YagU	CDS	25.6183	18.752	24.1369	27.7045	16.3811	24.2773	32.2722	20.6866	10.1945	-0.00324485	0.993272	0.99638	-0.112785	0.77031	0.892377	-0.11603	0.764037	0.972432
b0288	ykgJ	putative metal-chelating domain-containing protein YkgJ	CDS	1.29669	2.00516	2.25547	2.35166	2.3536	2.57584	0.7908	1.1559	1.95511	0.388531	0.26214	0.533889	-0.912127	0.0238379	0.241685	-0.523596	0.159173	0.778415
b0289	ecpE	putative fimbrial chaperone EcpE	CDS	4.10033	5.0129	4.94856	6.6362	7.53153	6.343	5.34732	4.7033	3.91023	0.544326	0.0141074	0.134887	-0.552892	0.0133074	0.203292	-0.00856605	0.963465	0.994909
b0290	ecpD	fimbrial adhesin EcpD	CDS	11.7052	9.02322	10.9407	11.4039	13.086	10.6253	10.3934	7.4934	12.6617	0.148809	0.504036	0.72953	-0.201909	0.370789	0.651461	-0.0530999	0.810271	0.978415
b0291	ecpC	putative fimbrial usher protein EcpC	CDS	5.50216	4.64157	6.36244	9.72879	8.28468	6.82597	7.56909	5.62005	7.86701	0.588651	0.0213339	0.163252	-0.238785	0.28786	0.577799	0.349866	0.134882	0.759592
b0292	ecpB	putative fimbrial chaperone EcpB	CDS	1.12146	0.668387	1.04357	1.28858	1.16111	1.32012	0.979086	0.956604	1.34996	0.40674	0.161587	0.414722	-0.204019	0.465375	0.720307	0.20272	0.479334	0.893188
b0293	ecpA	common pilus major subunit	CDS	5.43207	5.2357	6.0258	7.02277	8.66126	7.85631	7.41846	8.09127	6.98255	0.495321	0.0117125	0.123559	-0.0653881	0.687027	0.850308	0.429933	0.0235211	0.464872
b0294	matA	DNA-binding transcriptional dual regulator MatA	CDS	0.525684	0.519856	0.370301	0.451004	0.753153	0.708356	0.489543	0.478302	0.418953	0.434562	0.192299	0.452717	-0.456317	0.181657	0.467202	-0.0217549	0.96562	0.994909
b0295	ykgL	uncharacterized protein YkgL	CDS	0.385501	0.297061	0.302973	0.547647	1.19249	0.515168	0.188286	0.199292	0.325852	1.18531	0.0192983	0.158377	-1.66714	0.00490694	0.173604	-0.48183	0.361088	0.863181
b0296	ykgM	50S ribosomal subunit protein L31B	CDS	1.50696	1.00258	0.90892	0.902007	0.533483	0.64396	1.39332	0.677594	0.977557	-0.714464	0.0739478	0.287444	0.554377	0.158732	0.444485	-0.160086	0.658105	0.948221
b0299	insF1	IS3 element protein InsF	CDS	0.560729	0.371326	0.841592	0.547647	0.596246	0.708356	0.414229	0.876887	0.605154	0.0540563	0.890566	0.947239	0.0310219	0.937811	0.97385	0.0850782	0.832899	0.979042
b0301	rclC	DUF417 domain-containing inner membrane protein RclC	CDS	0.455593	0.297061	0.673274	0.966436	0.627628	0.772752	0.564857	0.677594	0.372403	0.716009	0.0824829	0.303092	-0.535098	0.180367	0.466246	0.180911	0.654241	0.946495
b0304	rclA	cupric reductase RclA	CDS	4.83629	3.37907	3.26538	3.64024	2.16532	1.44891	3.46446	1.51462	2.04821	-0.661567	0.124253	0.364107	-0.0413775	0.919645	0.964308	-0.702944	0.10869	0.708783
b0305	rclR	DNA-binding transcriptional activator RclR	CDS	3.67979	3.45333	3.13072	6.05633	2.91847	2.96221	2.636	2.43137	2.14132	0.217504	0.472181	0.711295	-0.724199	0.0367523	0.270292	-0.506695	0.12267	0.7323
b0306	ykgE	putative lactate utilization oxidoreductase YkgE	CDS	457.064	241.622	151.891	330.972	67.6269	64.7501	278.55	69.0748	120.379	-0.876338	0.27881	0.550877	0.0146142	0.984957	0.993781	-0.861724	0.286342	0.844797
b0307	ykgF	putative amino acid dehydrogenase with NAD(P)-binding domain and ferridoxin-like domain	CDS	874.633	481.758	305.902	677.601	131.551	119.905	601.272	141.537	273.344	-0.839334	0.308654	0.581467	0.129351	0.87059	0.941294	-0.709983	0.384147	0.866229
b0308	ykgG	DUF162 domain-containing lactate utilization protein YkgG	CDS	391.039	236.126	133.342	292.379	59.2167	48.2004	266.876	63.2156	121.124	-0.927686	0.265853	0.538033	0.174742	0.826601	0.919407	-0.752944	0.359256	0.863181
b0310	ykgH	uncharacterized protein YkgH	CDS	10.023	6.16401	2.92874	9.21336	2.1967	2.54364	4.93309	1.07618	2.60682	-0.453668	0.537419	0.753734	-0.689887	0.367708	0.651186	-1.14356	0.151621	0.773282
b0311	betA	choline dehydrogenase	CDS	7.60489	18.4178	30.4656	51.35	36.2769	38.5732	17.5106	28.7778	26.2544	1.15913	0.0262141	0.179937	-0.799033	0.0976601	0.36733	0.360096	0.425241	0.880968
b0312	betB	betaine aldehyde dehydrogenase	CDS	16.0509	30.7087	46.0856	75.4787	54.7291	55.7025	33.7032	40.6955	33.4231	1.00141	0.0140523	0.134887	-0.785793	0.0402986	0.275778	0.215613	0.526181	0.906968
b0313	betI	DNA-binding transcriptional repressor BetI	CDS	6.13298	18.195	25.7191	50.2547	33.8605	37.8004	20.0713	29.2163	22.9493	1.28403	0.0173408	0.149604	-0.754958	0.116669	0.389238	0.529075	0.255221	0.828787
b0314	betT	choline:H(+) symporter	CDS	6.3783	15.2986	16.6972	38.593	27.5215	32.52	14.3097	21.4837	22.1114	1.36162	0.00324754	0.0712419	-0.768775	0.0495363	0.290625	0.59284	0.115587	0.716325
b0315	pdeL	DNA-binding transcriptional regulator/c-di-GMP phosphodiesterase PdeL	CDS	7.07921	12.2166	13.8358	12.8214	15.4396	17.1937	10.8829	11.3198	11.7772	0.456	0.0919819	0.318876	-0.419801	0.117064	0.389789	0.0361988	0.884867	0.991622
b0316	yahB	putative LysR-type DNA-binding transcriptional regulator YahB	CDS	18.9947	9.61734	8.92088	21.0361	11.517	11.2371	10.8829	7.85212	12.7548	0.222257	0.553073	0.768549	-0.476259	0.221417	0.511728	-0.254002	0.50158	0.900901
b0317	yahC	uncharacterized protein YahC	CDS	1.78732	1.37391	0.875256	1.5463	0.815916	0.418574	0.602515	1.07618	1.21031	-0.534127	0.289518	0.560865	0.0448254	0.929607	0.969388	-0.489301	0.338671	0.855854
b0318	yahD	ankyrin repeat-containing protein YahD	CDS	12.2309	10.5828	8.85355	9.21336	7.43739	6.95476	8.39755	6.89552	5.72569	-0.423564	0.0706602	0.280748	-0.165915	0.446264	0.707335	-0.589479	0.0194895	0.436628
b0319	yahE	DUF2877 domain-containing protein YahE	CDS	1.54201	0.594122	1.14457	1.22415	0.627628	1.15913	0.979086	0.637736	0.698255	-0.128618	0.750427	0.882095	-0.370071	0.389903	0.663729	-0.498689	0.254372	0.828352
b0320	yahF	putative acyl-CoA synthetase YahF	CDS	2.41815	2.89634	1.58219	2.89931	2.16532	2.41485	1.99583	1.71392	1.90856	0.11882	0.64509	0.826392	-0.411645	0.139083	0.417923	-0.292825	0.281418	0.842268
b0321	yahG	DUF1116 domain-containing protein YahG	CDS	4.10033	3.60186	3.56835	15.2697	12.0191	9.6272	2.93726	3.30825	3.07232	1.71046	1.12056e-05	0.00259409	-1.98471	3.72639e-06	0.00251292	-0.274245	0.206129	0.80346
b0322	yahH	putative uncharacterized protein YahH	CDS	0.175228	0.371326	0.26931	0.644291	0.721772	0.708356	0.301257	0.398585	0.418953	1.33861	0.00291001	0.0693441	-0.891427	0.022788	0.238337	0.447187	0.269263	0.83711
b0323	yahI	carbamate kinase-like protein YahI	CDS	2.34805	1.52244	1.38021	2.96374	3.64024	3.1876	1.28034	1.39505	1.76891	0.897571	0.00564118	0.0911334	-1.14234	0.00147964	0.1079	-0.244769	0.37257	0.864864
b0324	yahJ	amidohydrolase family protein YahJ	CDS	32.4522	24.7303	27.4022	26.9636	23.1281	20.1881	28.3558	23.1976	27.8836	-0.267301	0.146923	0.395691	0.176623	0.322302	0.613537	-0.0906782	0.603785	0.93194
b0325	yahK	aldehyde reductase, NADPH-dependent	CDS	16.4013	12.4766	18.8853	14.8509	10.2303	11.3337	16.8704	12.7547	11.2652	-0.391592	0.123923	0.363397	0.168006	0.486164	0.734188	-0.223586	0.358431	0.86277
b0326	yahL	uncharacterized protein YahL	CDS	0.210273	0.222796	0.403964	4.76775	5.58589	3.99255	0.564857	0.398585	0.139651	4.06918	3.18146e-06	0.00088381	-3.65034	6.59556e-06	0.00274837	0.418833	0.40708	0.86987
b0327	yahM	uncharacterized protein YahM	CDS	5.78252	9.20888	6.05947	16.2683	22.626	16.7752	5.5356	5.73962	7.2153	1.40321	0.000198568	0.0142661	-1.59076	8.20301e-05	0.01899	-0.187545	0.445983	0.887051
b0328	yahN	putative amino acid exporter YahN	CDS	22.2539	14.7416	13.9704	24.1931	47.4486	30.2017	15.1758	14.0302	16.0133	0.998611	0.0048775	0.0853973	-1.17135	0.00190984	0.11369	-0.172736	0.538455	0.907646
b0329	yahO	DUF1471 domain-containing protein YahO	CDS	24.9875	16.0041	16.8992	23.3233	16.6949	13.0724	19.3181	14.1099	7.5877	-0.124927	0.729311	0.872944	-0.370378	0.319455	0.61175	-0.495305	0.192712	0.802977
b0330	prpR	DNA-binding transcriptional dual regulator PrpR	CDS	2.27796	3.11914	3.46736	17.4925	3.2009	2.83342	3.4268	1.51462	1.90856	1.4062	0.0718295	0.282638	-1.77268	0.0333814	0.260976	-0.366473	0.61577	0.932835
b0331	prpB	2-methylisocitrate lyase	CDS	1.08641	0.891182	1.61586	1.41744	1.88288	1.51331	0.828458	0.996462	0.605154	0.417038	0.182746	0.437898	-0.974941	0.0103317	0.198904	-0.557903	0.104293	0.699973
b0333	prpC	2-methylcitrate synthase	CDS	0.210273	0.631254	1.68318	1.44965	1.8515	1.80309	1.09206	0.597877	1.90856	1.00285	0.138569	0.383156	-0.517626	0.416991	0.687422	0.485226	0.467696	0.889903
b0334	prpD	2-methylcitrate dehydratase	CDS	0.700912	1.7081	1.17823	2.86709	3.13814	1.93188	1.20503	0.916745	0.698255	1.14654	0.0093796	0.11603	-1.4791	0.00260475	0.129718	-0.33256	0.397785	0.866229
b0335	prpE	propionyl-CoA synthetase	CDS	2.20787	2.89634	2.86141	1.96509	3.26366	2.83342	1.99583	2.98939	2.14132	0.0178863	0.945831	0.971248	-0.177394	0.510526	0.746598	-0.159507	0.554695	0.917956
b0336	codB	cytosine transporter	CDS	46.2251	47.5669	60.7293	40.397	83.9766	71.8015	46.13	106.861	46.0848	0.344273	0.382619	0.646068	0.0213183	0.95582	0.982463	0.365592	0.35554	0.861893
b0337	codA	cytosine/isoguanine deaminase	CDS	117.403	100.555	130.716	92.5524	121.258	112.951	110.712	169.717	104.505	-0.093667	0.658184	0.83541	0.236428	0.277938	0.569403	0.142761	0.503309	0.900901
b0338	cynR	DNA-binding transcriptional dual regulator CynR	CDS	9.35717	6.27541	8.24761	7.92478	6.68423	5.40926	8.4352	7.69269	8.70491	-0.254715	0.246518	0.517646	0.310526	0.165734	0.453529	0.0558114	0.792273	0.978415
b0339	cynT	carbonic anhydrase 1	CDS	3.71483	2.67355	3.804	13.4657	9.91652	9.43401	2.97492	3.62712	3.07232	1.68455	2.46729e-05	0.00435657	-1.76048	1.84397e-05	0.00591062	-0.0759306	0.735815	0.960498
b0340	cynS	cyanase	CDS	5.36197	3.56473	3.40003	5.89526	5.14655	4.95849	3.76572	3.30825	2.97922	0.375864	0.114085	0.349039	-0.668009	0.013195	0.203292	-0.292145	0.214777	0.80346
b0341	cynX	cyanate transporter	CDS	4.59097	4.71584	3.73667	148.767	124.867	117.233	2.78663	2.86981	4.32918	4.90448	2.85545e-09	5.94934e-06	-5.29372	1.78635e-09	4.29752e-06	-0.389243	0.0850936	0.66599
b0342	lacA	galactoside O-acetyltransferase	CDS	32.1718	9.87727	7.74265	27.0602	17.3853	14.4569	18.9792	6.65637	14.9427	0.242286	0.684499	0.850926	-0.53735	0.378878	0.65865	-0.295064	0.623219	0.936005
b0343	lacY	lactose permease	CDS	89.2961	24.8788	17.3031	80.0853	46.3503	37.6716	51.2514	16.063	42.5935	0.319755	0.634068	0.820097	-0.578312	0.398077	0.672392	-0.258558	0.700195	0.952341
b0344	lacZ	beta-galactosidase	CDS	659.242	191.493	157.748	570.552	282.527	260.675	376.911	154.97	389.114	0.143233	0.816552	0.914353	-0.274188	0.658582	0.836175	-0.130955	0.832013	0.979042
b0345	lacI	DNA-binding transcriptional repressor LacI	CDS	53.3043	49.6463	51.0678	91.296	45.2519	43.7571	50.31	48.8267	49.0175	0.227278	0.398122	0.658038	-0.283272	0.29789	0.589312	-0.055994	0.832087	0.979042
b0346	mhpR	DNA-binding transcriptional activator MhpR	CDS	5.25684	10.3971	9.19019	94.292	16.2869	14.0383	9.15069	6.41722	10.2876	2.32611	0.0103778	0.118295	-2.26912	0.0117287	0.200301	0.0569906	0.936134	0.994909
b0347	mhpA	3-(3-hydroxyphenyl)propanoate hydroxylase	CDS	0.595775	0.779785	0.740601	2.25502	1.69459	1.15913	1.0544	0.558019	0.558604	1.26694	0.00502473	0.0870799	-1.21721	0.00670946	0.179716	0.0497356	0.896573	0.992198
b0348	mhpB	3-carboxyethylcatechol 2,3-dioxygenase	CDS	0.735957	1.00258	0.976247	44.295	38.0656	35.8364	0.5272	0.916745	0.698255	5.43779	2.72833e-09	5.94934e-06	-5.77948	2.06264e-09	4.29752e-06	-0.341691	0.200073	0.80346
b0349	mhpC	2-hydroxy-6-ketonona-2,4-dienedioate hydrolase	CDS	1.89246	2.19082	1.51487	1.73959	2.63604	2.47924	1.12971	1.99292	1.11721	0.293543	0.338286	0.603841	-0.688758	0.0458745	0.283619	-0.395215	0.222454	0.80346
b0350	mhpD	2-hydroxypentadienoate hydratase	CDS	0.735957	0.594122	0.976247	5.44426	3.29504	3.09101	1.46863	1.55448	1.39651	2.34759	2.05502e-05	0.00407775	-1.41651	0.000654662	0.0757771	0.931075	0.0133448	0.387087
b0351	mhpF	acetaldehyde dehydrogenase (acetylating) MhpF	CDS	2.45319	1.44817	2.18814	3.70467	2.29084	2.83342	2.3724	2.23208	1.90856	0.53279	0.0722551	0.28326	-0.435427	0.132061	0.412828	0.0973626	0.72439	0.958024
b0352	mhpE	4-hydroxy-2-oxovalerate aldolase	CDS	2.3831	2.48788	3.09706	2.77045	2.16532	2.31825	2.25943	2.27193	2.04821	-0.136146	0.501119	0.72809	-0.139145	0.498352	0.740137	-0.275292	0.1961	0.80346
b0353	mhpT	3-hydroxyphenylpropionate/3-hydroxycinnamate:H(+) symporter	CDS	1.96255	2.30222	3.02973	4.8644	4.48754	4.34673	2.22177	2.47123	2.97922	0.906889	0.00198339	0.0630899	-0.838074	0.00332767	0.142952	0.0688152	0.758143	0.971326
b0354	yaiL	DUF2058 domain-containing protein YaiL	CDS	81.3758	81.2461	79.3453	57.9862	43.8712	42.4369	72.0758	57.755	61.7257	-0.745753	0.000761084	0.0393792	0.408805	0.0234505	0.238337	-0.336949	0.0512845	0.574469
b0355	frmB	S-formylglutathione hydrolase FrmB	CDS	74.6821	95.4679	128.191	60.3056	75.9429	82.5878	81.3018	92.0333	83.1389	-0.447126	0.052935	0.249525	0.22895	0.283895	0.575466	-0.218176	0.305578	0.846801
b0356	frmA	S-(hydroxymethyl)glutathione dehydrogenase	CDS	196.15	184.289	253.117	125.572	165.443	189.517	204.629	212.804	198.025	-0.39885	0.0501251	0.243605	0.357027	0.0737557	0.334429	-0.0418225	0.818075	0.979042
b0357	frmR	DNA-binding transcriptional repressor FrmR	CDS	52.3931	53.4709	77.5948	39.4306	48.7039	53.5453	50.6865	49.9028	60.5154	-0.372876	0.0803756	0.299	0.18519	0.354071	0.640167	-0.187685	0.347735	0.855854
b0358	yaiO	outer membrane protein YaiO	CDS	1.54201	1.41104	1.71685	1.41744	2.38498	1.77089	0.903772	1.19575	1.25686	0.254082	0.339363	0.604793	-0.734704	0.0199879	0.229386	-0.480622	0.102115	0.699831
b0363	yaiP	putative glucosyltransferase	CDS	0.87614	0.85405	1.41388	7.7637	7.56291	5.98883	0.903772	1.19575	0.931007	2.75235	1.57869e-06	0.000469887	-2.80776	1.50676e-06	0.00156966	-0.0554114	0.841249	0.981187
b0364	yaiS	putative deacetylase YaiS	CDS	0.31541	0.334193	0.336637	0.515433	0.439339	0.80495	0.225943	0.438443	0.139651	0.825578	0.0761111	0.290793	-1.09617	0.0324831	0.257658	-0.270591	0.579525	0.923472
b0365	tauA	taurine ABC transporter periplasmic binding protein	CDS	0.665866	0.779785	1.00991	3.51138	3.703	2.15727	0.640172	0.597877	0.372403	1.92466	0.000121755	0.0105699	-2.51744	2.38191e-05	0.00708957	-0.592781	0.11711	0.716786
b0366	tauB	taurine ABC transporter ATP binding subunit	CDS	0.700912	0.519856	0.875256	0.451004	1.16111	0.869346	0.112971	0.558019	0.791356	0.239124	0.666702	0.840081	-0.794627	0.199245	0.490896	-0.555503	0.368231	0.864864
b0367	tauC	taurine ABC transporter membrane subunit	CDS	1.05137	0.816917	1.24556	1.7718	1.8515	1.99628	0.7908	0.837028	0.512054	0.846012	0.00829016	0.10932	-1.37718	0.000537675	0.0658969	-0.531166	0.0846169	0.66599
b0368	tauD	taurine dioxygenase	CDS	6.09793	6.16401	7.17037	6.73284	8.34745	9.6272	5.49795	6.05849	6.19119	0.346059	0.0827103	0.30366	-0.47749	0.0251451	0.244812	-0.131431	0.481821	0.895117
b0369	hemB	porphobilinogen synthase	CDS	417.358	295.39	304.252	233.04	212.264	242.515	349.082	285.746	270.038	-0.564215	0.00847071	0.11065	0.395697	0.0432358	0.280629	-0.168518	0.343157	0.855854
b0375	iprA	putative DNA-binding transcriptional regulator IprA	CDS	1.01632	1.74523	2.3228	1.83623	1.82012	1.99628	0.828458	1.07618	1.76891	0.151073	0.671972	0.842644	-0.632892	0.110036	0.382236	-0.481818	0.214065	0.80346
b0376	ampH	peptidoglycan DD-carboxypeptidase/peptidoglycan DD-endopeptidase	CDS	58.7014	69.8093	70.2898	106.952	74.7818	58.8257	64.4691	69.1146	99.1522	0.275055	0.277272	0.550292	-0.0479452	0.844729	0.929492	0.22711	0.36488	0.864352
b0377	sbmA	peptide antibiotic/peptide nucleic acid transporter	CDS	32.1368	32.8623	31.5429	34.1474	36.4652	30.7169	31.5944	31.7274	48.7382	0.069848	0.708948	0.864543	0.144678	0.445357	0.706973	0.214526	0.26717	0.834324
b0378	yaiW	surface-exposed outer membrane lipoprotein	CDS	44.4378	38.0238	38.7806	40.1071	43.3691	38.9918	35.0212	40.5759	45.0142	0.0145076	0.916758	0.957941	-0.0222701	0.872676	0.943061	-0.00776251	0.955441	0.994909
b0379	yaiY	DUF2755 domain-containing inner membrane protein YaiY	CDS	2.7686	3.37907	3.90499	5.34761	6.05661	5.92443	2.41006	2.23208	4.79468	0.784457	0.0241315	0.173672	-0.882978	0.0145149	0.206137	-0.0985204	0.74726	0.966128
b0380	yaiZ	DUF2754 domain-containing protein YaiZ	CDS	50.1853	37.3554	24.8775	104.504	40.9841	28.8816	33.4396	26.4262	40.266	0.633278	0.204423	0.470364	-0.800471	0.119307	0.392694	-0.167193	0.725562	0.958264
b0381	ddlA	D-alanine--D-alanine ligase A	CDS	328.132	297.395	301.29	286.323	189.23	202.719	295.496	292.8	260.821	-0.45042	0.023573	0.172331	0.324118	0.0820596	0.346797	-0.126302	0.465492	0.889195
b0382	iraP	anti-adaptor protein IraP	CDS	18.8896	36.3157	39.8578	41.75	24.2578	18.4816	19.6194	25.3101	14.4772	-0.170131	0.657247	0.834475	-0.507381	0.206861	0.49826	-0.677511	0.103317	0.699831
b0383	phoA	alkaline phosphatase	CDS	31.2256	48.3838	55.9827	68.8103	50.2102	38.6376	37.4312	45.638	23.9734	0.217465	0.496916	0.724509	-0.558014	0.103905	0.374543	-0.340549	0.297689	0.846801
b0384	psiF	phosphate starvation-inducible protein PsiF	CDS	6.62362	6.90666	7.43968	5.7664	7.62567	6.343	7.23018	6.37736	2.69992	-0.0874807	0.786067	0.898434	-0.270775	0.412479	0.683148	-0.358255	0.285281	0.844797
b0385	dgcC	diguanylate cyclase DgcC	CDS	4.87134	3.82466	5.48718	5.34761	5.17793	4.57211	3.99166	5.30118	5.86534	0.0893102	0.676305	0.84573	0.00394855	0.985244	0.99383	0.0932588	0.66488	0.949427
b0386	proC	pyrroline-5-carboxylate reductase	CDS	117.718	97.5845	107.657	93.6799	59.4363	64.2028	100.206	82.7462	69.6858	-0.571542	0.0190029	0.157952	0.217425	0.30643	0.596401	-0.354117	0.111005	0.710614
b0387	yaiI	DUF188 domain-containing protein YaiI	CDS	27.6159	26.884	27.9745	30.9904	27.4901	25.9516	26.8872	26.466	27.6974	0.033814	0.789367	0.899655	-0.0589995	0.642834	0.828416	-0.0251855	0.842381	0.981345
b0388	aroL	shikimate kinase 2	CDS	33.9241	36.4271	45.0084	39.8816	46.0992	48.3614	38.335	33.2021	53.207	0.219682	0.28835	0.559383	-0.107341	0.59503	0.798805	0.11234	0.578609	0.922365
b0389	yaiA	protein YaiA	CDS	16.121	17.8979	19.7943	16.6227	23.1908	21.9912	16.7574	17.5776	21.1338	0.199694	0.291429	0.562736	-0.156439	0.403292	0.675431	0.0432548	0.814121	0.978745
b0390	aroM	protein AroM	CDS	9.84781	12.588	15.519	12.5959	14.812	17.7089	12.6151	13.3925	14.6168	0.249141	0.252674	0.523533	-0.151579	0.476547	0.728723	0.0975619	0.644691	0.944518
b0391	ppnP	nucleoside phosphorylase PpnP	CDS	155.112	126.845	126.643	119.709	178.686	142.251	149.876	145.404	101.945	0.108935	0.592185	0.796268	-0.149551	0.465396	0.720307	-0.0406164	0.840639	0.981187
b0393	rdgC	nucleoid-associated protein RdgC	CDS	142.355	157.516	167.039	121.127	94.2697	121.58	157.106	170.873	137.23	-0.4705	0.00947941	0.11603	0.465273	0.0100588	0.198904	-0.00522703	0.971759	0.995619
b0394	mak	fructokinase	CDS	25.8286	20.3858	25.0795	28.7032	22.3435	20.2525	23.5734	17.0594	21.6459	-1.34819e-05	0.999945	0.999945	-0.195088	0.335001	0.624173	-0.195102	0.335189	0.855854
b0396	araJ	putative transport protein AraJ	CDS	13.8781	14.8902	12.6239	15.6885	16.3497	14.9077	17.8118	14.3491	16.665	0.18173	0.248549	0.518889	0.0566377	0.70964	0.862881	0.238368	0.140532	0.76188
b0397	sbcC	ATP-dependent structure-specific DNA nuclease - SbcC subunit	CDS	124.061	106.719	115.433	110.754	88.2758	94.4045	107.624	109.73	121.869	-0.238634	0.0925991	0.319956	0.20915	0.133736	0.415261	-0.0294841	0.82162	0.979042
b0398	sbcD	ATP-dependent structure-specific DNA nuclease - SbcD subunit	CDS	53.3394	59.0408	61.3016	54.4748	50.6495	52.8047	59.0841	56.6389	58.3276	-0.13717	0.237707	0.508004	0.140225	0.228408	0.518396	0.00305446	0.97817	0.996708
b0399	phoB	DNA-binding transcriptional dual regulator PhoB	CDS	11.9505	11.6968	15.1823	11.1784	15.9104	15.6804	12.6528	12.6351	12.8479	0.1392	0.468736	0.708089	-0.165454	0.392799	0.666719	-0.0262532	0.890073	0.99183
b0400	phoR	sensor histidine kinase PhoR	CDS	11.8805	9.39455	14.0378	12.0805	16.1928	12.9758	12.7658	8.33042	9.68247	0.223798	0.341364	0.606853	-0.421793	0.0917339	0.359353	-0.197995	0.399707	0.866229
b0401	brnQ	branched chain amino acid transporter BrnQ	CDS	57.9654	67.8041	90.9593	81.8571	71.5809	96.8193	84.8416	78.2422	92.7283	0.207439	0.29134	0.562736	0.0316207	0.868141	0.94043	0.239059	0.228792	0.80346
b0402	proY	putative transporter ProY	CDS	61.9956	81.2833	96.3792	78.0236	71.173	94.1147	76.9336	81.1519	90.0283	0.0217866	0.905532	0.953108	0.0281289	0.878289	0.945448	0.0499155	0.786162	0.977073
b0403	malZ	maltodextrin glucosidase	CDS	56.914	30.7458	44.1668	49.1594	33.1387	34.6128	47.8623	28.8177	33.4697	-0.173359	0.540175	0.755996	-0.0856257	0.760625	0.889734	-0.258985	0.366975	0.864864
b0404	acpH	acyl carrier protein phosphodiesterase	CDS	12.8267	13.1821	12.3209	13.9811	13.086	12.4284	12.6905	12.5953	11.4979	0.0432677	0.756176	0.884627	-0.102339	0.469045	0.723033	-0.059071	0.673274	0.949532
b0405	queA	tRNA preQ1(34) S-adenosylmethionine ribosyltransferase-isomerase	CDS	93.046	137.651	161.754	144.837	150.442	160.024	134.21	183.827	205.333	0.214294	0.349302	0.61381	0.200919	0.37872	0.65865	0.415214	0.0880758	0.669729
b0406	tgt	tRNA-guanine transglycosylase	CDS	325.889	379.829	383.261	385.737	375.353	410.009	401.011	509.112	600.406	0.104885	0.533927	0.751057	0.367165	0.049658	0.290625	0.472049	0.0171796	0.411423
b0407	yajC	Sec translocon accessory complex subunit YajC	CDS	495.054	502.478	481.593	539.69	401.839	422.792	544.899	564.077	608.646	-0.116561	0.435312	0.682343	0.332222	0.0447569	0.282673	0.215662	0.16499	0.780582
b0408	secD	Sec translocon accessory complex subunit SecD	CDS	748.153	785.874	871.149	954.839	674.386	805.175	780.821	833.76	1244.52	0.0174209	0.935543	0.966148	0.231981	0.296787	0.58779	0.249402	0.26423	0.834324
b0409	secF	Sec translocon accessory complex subunit SecF	CDS	315.656	334.528	355.32	417.082	287.297	329.546	328.86	348.642	488.359	0.0402076	0.838272	0.924249	0.173228	0.388911	0.663362	0.213436	0.293569	0.846801
b0410	yajD	HNH nuclease family protein YajD	CDS	100.546	119.901	111.561	97.9	86.2046	84.6807	99.4526	89.4823	94.7765	-0.304742	0.029931	0.192362	0.0779779	0.527404	0.757797	-0.226764	0.0878888	0.669545
b0411	tsx	nucleoside-specific channel-forming protein Tsx	CDS	262.421	392.046	404.335	239.966	419.349	465.229	249.78	256.051	185.224	0.0869092	0.753233	0.883398	-0.702412	0.0280695	0.253632	-0.615503	0.0476241	0.561485
b0412	yajI	putative lipoprotein YajI	CDS	6.20307	5.86695	5.79016	7.73149	10.1048	6.66498	8.92475	7.69269	7.44805	0.455971	0.037572	0.212793	-0.0254799	0.894546	0.950007	0.430491	0.0476518	0.561485
b0413	nrdR	NrdR transcriptional repressor	CDS	125.148	106.608	117.857	116.971	117.649	104.45	125.285	109.053	142.444	-0.0441817	0.746235	0.880195	0.152077	0.280165	0.572558	0.107896	0.436132	0.886226
b0414	ribD	fused diaminohydroxyphosphoribosylaminopyrimidine deaminase/5-amino-6-(5-phosphoribosylamino)uracil reductase	CDS	280.014	231.188	256.113	241.126	225.13	226.899	255.353	241.702	261.939	-0.146645	0.234717	0.505984	0.130902	0.285063	0.575466	-0.0157437	0.89433	0.992198
b0415	ribE	6,7-dimethyl-8-ribityllumazine synthase	CDS	548.639	476.3	445.068	399.009	418.659	362.292	407.074	484.918	438.97	-0.317079	0.0447652	0.230577	0.173727	0.234194	0.52257	-0.143352	0.320204	0.850978
b0416	nusB	transcription antitermination protein NusB	CDS	448.759	409.944	426.687	357.195	377.706	360.167	391.409	458.293	412.017	-0.231184	0.0796018	0.298014	0.204367	0.114762	0.38659	-0.0268175	0.824084	0.979042
b0417	thiL	thiamine monophosphate kinase	CDS	164.154	165.054	187.776	146.641	189.857	185.621	159.817	196.024	202.354	0.014253	0.924814	0.96097	0.0963446	0.528206	0.758193	0.110598	0.470647	0.890468
b0418	pgpA	phosphatidylglycerophosphatase A	CDS	75.383	63.6824	67.2937	66.523	86.2046	73.6046	63.1887	64.6106	65.0774	0.133274	0.330313	0.597403	-0.230779	0.108424	0.381431	-0.0975043	0.471269	0.890468
b0419	yajO	1-deoxyxylulose-5-phosphate synthase YajO	CDS	99.4243	93.3514	91.3633	133.207	147.838	112.564	90.3019	83.384	88.5387	0.470156	0.00442999	0.0833483	-0.585944	0.00112432	0.104868	-0.115788	0.379431	0.864864
b0420	dxs	1-deoxy-D-xylulose-5-phosphate synthase	CDS	415.115	392.157	410.495	554.283	306.784	304.4	394.609	358.168	467.924	-0.0633339	0.79199	0.900129	0.0667859	0.780995	0.897707	0.00345202	0.988509	0.997438
b0421	ispA	geranyl diphosphate/farnesyl diphosphate synthase	CDS	279.769	283.099	284.122	414.666	222.4	226.416	280.621	251.467	340.19	0.027816	0.909946	0.955397	0.0145961	0.952663	0.980668	0.0424121	0.863161	0.986599
b0422	xseB	exodeoxyribonuclease VII subunit XseB	CDS	113.583	101.632	114.187	169.706	93.9872	91.5711	95.4609	86.7719	122.8	0.109011	0.663911	0.838593	-0.220038	0.388394	0.663362	-0.111027	0.658353	0.948221
b0423	thiI	tRNA uridine 4-sulfurtransferase	CDS	172.179	222.796	244.937	164.069	167.2	203.008	192.428	249.434	252.21	-0.260285	0.167923	0.420514	0.377458	0.0575976	0.306905	0.117173	0.516714	0.906588
b0424	yajL	protein/nucleic acid deglycase 3	CDS	59.5074	46.4157	43.8301	47.0332	49.2688	47.5242	50.4229	45.4387	36.9144	-0.0582478	0.725246	0.871557	-0.115057	0.492314	0.739535	-0.173304	0.309055	0.846801
b0425	panE	2-dehydropantoate 2-reductase	CDS	53.6548	50.3518	50.7312	50.7057	56.9572	54.7688	51.7409	47.5113	57.769	0.0700039	0.570316	0.778928	-0.0489925	0.689968	0.85062	0.0210114	0.863719	0.986599
b0426	yajQ	nucleotide binding protein YajQ	CDS	419.496	377.936	343.942	299.144	295.11	295.513	426.618	387.823	338.933	-0.359263	0.0234338	0.171917	0.374374	0.0194253	0.225474	0.0151114	0.911453	0.994909
b0427	yajR	putative transport protein YajR	CDS	37.7441	62.6798	54.4342	73.4814	53.0345	57.8276	52.2305	60.8241	75.9236	0.251475	0.285339	0.557173	0.0355982	0.875804	0.943835	0.287073	0.227265	0.80346
b0428	cyoE	heme O synthase	CDS	1174.97	3263.55	2851.28	2500.46	1300.88	1644.83	2055.18	2206.05	2293.53	-0.420634	0.279953	0.551924	0.267298	0.483215	0.733001	-0.153336	0.684541	0.949745
b0429	cyoD	cytochrome bo3 subunit 4	CDS	500.696	1331.98	1172.27	1062.21	506.056	696.99	900.458	937.352	950.884	-0.407665	0.295041	0.567607	0.299915	0.434136	0.697933	-0.10775	0.775141	0.974924
b0430	cyoC	cytochrome bo3 subunit 3	CDS	695.795	1706.06	1611.78	1526.65	679.815	940.664	1224.2	1269.25	1452.09	-0.350874	0.369116	0.634521	0.326185	0.40222	0.67501	-0.0246892	0.948342	0.994909
b0431	cyoB	cytochrome bo3 subunit 1	CDS	3455.84	7870.11	7786.78	7885.77	2821.66	4257.28	5575.44	5979.13	6647.67	-0.35297	0.406698	0.665375	0.282552	0.503347	0.741148	-0.0704185	0.865807	0.986599
b0432	cyoA	cytochrome bo3 subunit 2	CDS	2584.86	5443.6	5121.56	5805.93	1896.72	2918.14	3847.24	4202.28	4480.14	-0.308174	0.468589	0.708089	0.238457	0.572441	0.787936	-0.0697173	0.867735	0.98686
b0433	ampG	muropeptide:H(+) symporter	CDS	164.224	213.215	188.045	186.844	178.968	177.314	180.077	220.218	272.645	-0.0581857	0.733689	0.874652	0.309115	0.0949184	0.363534	0.250929	0.164257	0.780582
b0434	yajG	putative lipoprotein YajG	CDS	301.497	476.114	437.763	359.933	299.472	319.533	373.22	446.256	527.136	-0.312104	0.150464	0.400721	0.460016	0.0457245	0.283619	0.147912	0.475429	0.891394
b0435	bolA	DNA-binding transcriptional dual regulator BolA	CDS	49.9049	36.7613	42.6182	48.4185	60.8171	51.4202	53.5485	37.467	25.6492	0.313356	0.23797	0.508004	-0.460912	0.0962602	0.365017	-0.147556	0.567046	0.921561
b0436	tig	trigger factor	CDS	3588.46	4351.27	4501.48	3440.29	2516.69	2984.17	3877.6	4388.18	4045.32	-0.476593	0.0199039	0.158909	0.461426	0.0230582	0.238337	-0.0151675	0.93043	0.994909
b0437	clpP	ATP-dependent Clp protease proteolytic subunit	CDS	597.597	445.925	509.029	464.759	781.961	563.916	538.874	509.87	539.472	0.221853	0.295418	0.567685	-0.189092	0.368485	0.651461	0.0327609	0.873353	0.987856
b0438	clpX	ATP-dependent Clp protease ATP-binding subunit ClpX	CDS	1063.63	826.015	871.721	888.219	1556.33	1132.69	1071.5	1123.37	1132.48	0.373462	0.105977	0.338654	-0.104478	0.627387	0.819317	0.268984	0.22795	0.80346
b0439	lon	Lon protease	CDS	644.769	621.971	688.12	686.105	2558.52	1445.53	791.365	1398.87	1036.91	1.26257	0.0144901	0.136607	-0.539379	0.222414	0.512893	0.723187	0.1137	0.716325
b0440	hupB	DNA-binding protein HU-beta	CDS	277.281	475.074	506.369	449.457	293.855	282.827	285.14	243.775	334.697	-0.294735	0.292917	0.564825	-0.248795	0.370421	0.651461	-0.543529	0.0696917	0.641045
b0441	ppiD	periplasmic folding chaperone	CDS	843.687	884.87	945.782	974.554	745.465	790.139	868.261	910.926	1007.54	-0.0914052	0.552171	0.767733	0.150787	0.33484	0.624173	0.0593813	0.697662	0.950602
b0442	ybaV	helix-hairpin-helix 3 family protein	CDS	5.99279	9.17175	9.4595	14.1422	8.69264	7.24455	7.79503	8.17099	10.3342	0.288519	0.335552	0.601992	-0.194519	0.510632	0.746598	0.0939998	0.749043	0.967533
b0443	fadM	long-chain acyl-CoA thioesterase FadM	CDS	5.25684	5.82982	6.96839	23.6777	24.2892	20.6389	19.4311	16.2623	18.015	1.92487	9.41835e-07	0.000392463	-0.353068	0.0553168	0.302366	1.5718	4.98463e-06	0.00334184
b0444	queC	7-cyano-7-deazaguanine synthase	CDS	99.915	81.3204	91.5989	82.9202	73.7149	75.0535	103.745	90.7179	87.887	-0.235852	0.0932842	0.320104	0.285351	0.0492713	0.289991	0.0494994	0.703177	0.954377
b0445	ybaE	uncharacterized protein YbaE	CDS	16.7868	11.214	15.3843	37.3367	46.1934	44.6908	17.021	13.3526	19.3184	1.56281	2.90335e-05	0.00460385	-1.36776	8.02568e-05	0.01899	0.195051	0.358628	0.86277
b0446	cof	HMP-PP phosphatase	CDS	29.2631	24.3219	22.0497	23.2911	15.5024	13.169	21.1257	17.8965	21.9252	-0.541469	0.0393705	0.21672	0.229929	0.33415	0.624173	-0.311539	0.199484	0.80346
b0447	decR	DNA-binding transcriptional activator DecR	CDS	17.4877	18.6406	25.4834	22.4857	24.603	21.5405	20.6361	20.4474	23.9269	0.155432	0.394397	0.655903	-0.0784021	0.662836	0.838123	0.0770299	0.668658	0.949532
b0448	mdlA	ABC transporter family protein MdlA	CDS	33.3283	28.8149	34.3706	36.789	38.756	36.1583	31.4814	33.5608	40.7781	0.210767	0.165227	0.418542	-0.0783423	0.58859	0.796316	0.132424	0.368231	0.864864
b0449	mdlB	ABC transporter family protein MdlB	CDS	28.4921	29.5204	35.2796	30.3783	36.9359	29.5256	27.2638	30.4519	37.4265	0.0537941	0.755015	0.883998	-0.025906	0.880387	0.945616	0.0278881	0.871399	0.987856
b0450	glnK	nitrogen regulatory protein PII-2	CDS	1.12146	1.03971	2.35646	0.579862	1.16111	1.5777	1.09206	1.91321	1.44306	-0.447746	0.334939	0.601992	0.419672	0.370016	0.651461	-0.0280745	0.950357	0.994909
b0451	amtB	ammonium transporter	CDS	9.25203	10.5828	13.4655	18.3301	14.3413	13.6197	13.1047	12.396	15.4082	0.474794	0.0386315	0.21521	-0.178677	0.386337	0.662432	0.296117	0.166865	0.780582
b0452	tesB	acyl-CoA thioesterase II	CDS	75.1377	62.4199	59.8204	149.508	100.577	104.032	144.716	114.354	111.348	0.843213	0.00148251	0.0551574	0.0650124	0.736213	0.878461	0.908226	0.000911975	0.100005
b0453	ybaY	PF09619 family lipoprotein YbaY	CDS	42.5453	38.4322	44.0321	40.8803	36.6534	31.1355	51.7033	40.2172	31.887	-0.20212	0.308278	0.581467	0.188548	0.340357	0.625743	-0.0135726	0.943816	0.994909
b0454	ybaZ	DNA base-flipping protein	CDS	6.16802	6.75813	5.89115	9.18114	9.88513	6.82597	5.15903	4.46415	7.26185	0.460498	0.0683265	0.275621	-0.618664	0.0219032	0.234241	-0.158166	0.499997	0.900901
b0456	ybaA	DUF1428 domain-containing protein YbaA	CDS	6.65866	5.49562	5.75649	6.05633	7.21772	6.63279	4.17995	5.3809	4.42228	0.152279	0.396401	0.657041	-0.509098	0.0160981	0.211987	-0.35682	0.0691949	0.638876
b0457	pdeB	c-di-GMP phosphodiesterase PdeB	CDS	75.6985	60.489	56.4204	78.6035	75.1898	72.2201	62.8875	58.9906	77.0408	0.230733	0.16277	0.415438	-0.184373	0.255608	0.546481	0.0463598	0.767316	0.97436
b0458	ylaC	putative inner membrane protein	CDS	341.099	485.175	436.282	507.927	362.298	358.589	421.12	417.956	347.126	-0.0390765	0.842101	0.924771	-0.0508972	0.795448	0.90282	-0.0899737	0.648104	0.944518
b0459	maa	maltose O-acetyltransferase	CDS	44.3677	70.4034	65.4086	94.2597	52.5952	51.1626	46.6949	52.7726	65.3101	0.136194	0.629239	0.81757	-0.265315	0.356182	0.642528	-0.129121	0.647323	0.944518
b0460	hha	hemolysin expression-modulating protein Hha	CDS	47.2414	59.1894	57.6322	46.0346	76.4764	58.1818	35.8873	48.3085	46.0383	0.139324	0.509818	0.734632	-0.472576	0.0450873	0.28295	-0.333251	0.135671	0.759999
b0461	tomB	Hha toxicity modulator TomB	CDS	31.2607	44.3735	46.8262	33.8253	75.2525	53.0301	29.3726	39.6991	38.0782	0.404648	0.18495	0.441908	-0.597508	0.0635724	0.320141	-0.192861	0.51182	0.90411
b0462	acrB	multidrug efflux pump RND permease AcrB	CDS	964.56	779.042	856.438	837.836	857.214	960.852	970.802	1074.47	1264.4	0.0306665	0.846626	0.925767	0.317476	0.0691332	0.326227	0.348142	0.0499569	0.568088
b0463	acrA	multidrug efflux pump membrane fusion lipoprotein AcrA	CDS	434.565	373.814	460.654	399.782	371.932	436.186	435.129	473.2	602.641	-0.0712342	0.665158	0.83915	0.322948	0.0729173	0.333165	0.251714	0.148147	0.768427
b0464	acrR	DNA-binding transcriptional repressor AcrR	CDS	51.7273	58.5581	60.5947	63.3016	62.6686	55.7347	53.0966	59.0304	76.6218	0.0886061	0.581898	0.78702	0.0546167	0.732984	0.877686	0.143223	0.380225	0.864864
b0465	mscK	potassium dependent, small conductance mechanosensitive channel	CDS	227.13	230.408	261.23	189.228	228.77	239.102	219.617	270.878	314.215	-0.129415	0.43913	0.684943	0.292302	0.100606	0.370391	0.162887	0.334874	0.855854
b0466	ybaM	DUF2496 domain-containing protein YbaM	CDS	3.22419	3.04487	3.13072	3.9946	3.48333	4.05695	3.76572	1.91321	3.21197	0.294702	0.253557	0.524874	-0.374887	0.158007	0.443257	-0.0801845	0.751559	0.968389
b0467	priC	primosomal replication protein N''	CDS	12.5814	13.9247	16.1249	15.6241	17.5736	13.7163	13.0294	13.791	18.2012	0.138013	0.477152	0.716401	-0.0601377	0.754191	0.886149	0.0778756	0.686114	0.949745
b0468	ybaN	DUF454 domain-containing inner membrane protein YbaN	CDS	6.69371	13.5534	12.5902	13.9489	17.3853	14.9399	11.1089	16.2224	15.4082	0.494902	0.100511	0.330568	-0.115094	0.679984	0.847083	0.379808	0.194783	0.802977
b0469	apt	adenine phosphoribosyltransferase	CDS	125.428	263.233	276.581	184.879	205.705	247.216	208.884	338.757	294.757	-0.0607725	0.843185	0.925045	0.401366	0.212283	0.504611	0.340594	0.283796	0.842849
b0470	dnaX	DNA polymerase III subunit tau	CDS	277.035	334.305	324.181	323.144	315.414	288.011	305.362	322.774	400.985	-0.0138691	0.925285	0.96097	0.151409	0.319715	0.611968	0.13754	0.363754	0.864175
b0470	dnaX	DNA polymerase III subunit gamma	CDS	277.035	334.305	324.181	323.144	315.414	288.011	305.362	322.774	400.985	-0.0138691	0.925285	0.96097	0.151409	0.319715	0.611968	0.13754	0.363754	0.864175
b0471	ybaB	putative nucleoid-associated protein YbaB	CDS	140.568	144.074	161.855	112.815	87.9934	94.4367	133.08	125.873	180.988	-0.596734	0.00569589	0.0911473	0.575279	0.00698918	0.180206	-0.0214547	0.899839	0.992198
b0472	recR	recombination mediator protein RecR	CDS	267.923	309.983	275.571	210.168	181.761	187.585	277.006	245.409	264.406	-0.558494	0.00113706	0.049001	0.441186	0.00491606	0.173604	-0.117308	0.352125	0.857571
b0473	htpG	chaperone protein HtpG	CDS	174.877	173.818	216.862	435.315	3458.7	1814.26	370.622	1477.35	743.362	3.33527	0.00172435	0.0588964	-1.13936	0.134234	0.415456	2.19591	0.0136902	0.387087
b0474	adk	adenylate kinase	CDS	906.209	931.62	914.037	1145.9	514.372	601.072	939.207	896.298	981.979	-0.283227	0.315578	0.586686	0.317223	0.264407	0.557583	0.0339959	0.901281	0.992434
b0475	hemH	ferrochelatase	CDS	57.7201	52.7654	50.4955	35.9192	42.3962	38.4766	49.4062	45.5981	42.547	-0.46288	0.00450045	0.0833483	0.236106	0.0883453	0.354617	-0.226774	0.0994772	0.699831
b0476	aes	acetylesterase	CDS	24.602	24.2847	22.521	26.2871	26.0465	18.868	18.0001	15.1861	16.153	-0.00411439	0.980622	0.989642	-0.528947	0.0107536	0.198904	-0.533061	0.0103574	0.373738
b0477	gsk	inosine/guanosine kinase	CDS	129.669	155.548	167.544	150.023	136.509	155.291	154.696	185.9	179.638	-0.0352896	0.799051	0.903691	0.235664	0.11355	0.386447	0.200374	0.170457	0.78498
b0478	ybaL	putative transporter YbaL	CDS	245.845	167.431	165.322	138.651	155.024	155.194	185.989	158.637	169.955	-0.366257	0.0563341	0.255933	0.197106	0.26935	0.563423	-0.169151	0.338787	0.855854
b0479	fsr	fosmidomycin efflux pump	CDS	40.0921	39.0635	43.5945	29.0575	21.151	25.533	31.3684	27.2632	30.9094	-0.696546	0.00106613	0.0477693	0.241434	0.13658	0.416333	-0.455113	0.0129312	0.386528
b0480	ushA	5'-nucleotidase/UDP-sugar hydrolase	CDS	182.973	126.622	150.51	157.336	168.8	157.899	155.148	122.804	124.289	0.0731282	0.65364	0.832178	-0.266993	0.12436	0.399544	-0.193865	0.24987	0.821789
b0481	ybaK	Cys-tRNA(Pro)/Cys-tRNA(Cys) deacylase YbaK	CDS	26.0739	28.2208	34.6063	21.2294	20.5234	19.4798	21.6529	19.4908	15.7806	-0.537877	0.0106463	0.118936	-0.10472	0.549311	0.775944	-0.642598	0.00403694	0.247381
b0482	ybaP	TraB family protein YbaP	CDS	25.3029	24.6932	26.83	25.5461	36.5907	30.9745	27.6027	26.3066	23.6941	0.277312	0.109335	0.344368	-0.26263	0.127021	0.403942	0.0146814	0.927333	0.994909
b0483	ybaQ	DNA-binding transcriptional regulator YbaQ	CDS	9.28708	10.6199	13.1962	11.7261	26.5173	21.798	14.1968	14.3092	13.453	0.858616	0.0127266	0.128407	-0.516797	0.0942023	0.363216	0.341819	0.249329	0.82173
b0484	copA	soluble Cu(+) chaperone	CDS	101.878	50.0547	68.6739	99.8006	96.0584	91.7321	66.8038	67.4804	113.071	0.382457	0.202284	0.468028	-0.217733	0.45351	0.709908	0.164724	0.56818	0.922353
b0484	copA	Cu(+) exporting P-type ATPase	CDS	101.878	50.0547	68.6739	99.8006	96.0584	91.7321	66.8038	67.4804	113.071	0.382457	0.202284	0.468028	-0.217733	0.45351	0.709908	0.164724	0.56818	0.922353
b0485	glsA	glutaminase 1	CDS	14.0883	3.93606	5.18421	9.14893	4.80135	4.7975	6.51469	2.63066	13.5927	-0.308373	0.643372	0.826058	0.273966	0.681455	0.848154	-0.0344063	0.958577	0.994909
b0486	ybaT	putative transporter YbaT	CDS	9.07681	5.05003	5.89115	7.15163	6.65285	5.40926	5.72389	3.70684	9.49627	-0.0594	0.866599	0.934071	-0.0250654	0.943704	0.97596	-0.0844654	0.81237	0.978415
b0487	cueR	DNA-binding transcriptional dual regulator CueR	CDS	23.095	19.5317	20.2319	28.381	26.6742	21.9268	21.3893	16.621	24.1131	0.292331	0.135871	0.380749	-0.309669	0.117114	0.389789	-0.017338	0.924985	0.994909
b0488	ybbJ	NfeD-like family protein YbbJ	CDS	37.2184	24.8788	22.6893	25.2562	36.7476	30.1373	31.519	25.5094	24.1596	0.120036	0.605978	0.803268	-0.182293	0.438377	0.702584	-0.0622569	0.788273	0.97789
b0489	qmcA	PHB domain-containing protein QmcA	CDS	87.8943	52.914	63.2204	55.5701	85.577	81.9439	82.1303	69.5132	66.5204	0.12882	0.577281	0.78356	-0.0321301	0.888528	0.948438	0.0966899	0.674684	0.949532
b0490	fetA	putative iron ABC exporter ATP-binding subunit FetA	CDS	36.4474	21.6112	31.8122	21.5515	22.626	20.6711	29.9751	26.1073	24.5786	-0.470841	0.0381445	0.21409	0.314944	0.13943	0.418122	-0.155896	0.442581	0.886226
b0491	fetB	putative iron ABC exporter membrane subunit FetB	CDS	46.9611	31.4142	36.7608	28.2199	38.1598	30.9423	36.4898	31.0498	29.2802	-0.242502	0.225958	0.493684	-0.00727696	0.969791	0.989974	-0.249779	0.213944	0.80346
b0492	cnoX	chaperedoxin	CDS	227.796	175.637	211.846	217.158	811.93	405.888	237.09	419.351	280.047	1.22169	0.0203743	0.160744	-0.615693	0.183819	0.469634	0.605999	0.190231	0.802977
b0493	ybbO	NADP(+)-dependent aldehyde reductase YbbO	CDS	93.5016	81.8402	91.9019	89.2343	88.9976	80.012	96.8542	89.4425	110.883	-0.0494378	0.698731	0.85774	0.202514	0.135769	0.415866	0.153076	0.247107	0.820954
b0494	tesA	multifunctional acyl-CoA thioesterase I and protease I and lysophospholipase L1	CDS	44.3677	46.1187	47.2302	56.1177	68.2545	49.1341	49.8204	48.1491	62.6102	0.333274	0.0629814	0.268347	-0.111916	0.494859	0.739744	0.221358	0.193211	0.802977
b0495	ybbA	putative ABC transporter ATP-binding protein YbbA	CDS	11.4599	10.0258	14.3407	11.5972	17.8246	12.5894	10.657	11.6387	16.6185	0.229455	0.370676	0.636114	-0.11163	0.657855	0.836175	0.117826	0.641087	0.943961
b0496	ybbP	putative ABC transporter membrane subunit YbbP	CDS	45.6293	30.9315	39.5548	35.8226	57.0827	43.6283	43.2304	44.8009	61.074	0.23361	0.32096	0.590023	0.12672	0.582716	0.791706	0.360331	0.139889	0.76188
b0497	rhsD	protein RhsD	CDS	9.1469	9.87727	11.0754	10.5664	13.8706	12.2352	10.3181	6.69623	12.3824	0.28478	0.248405	0.518849	-0.319972	0.199913	0.490896	-0.0351921	0.882767	0.991622
b0498	ybbC	PF15631 family protein YbbC	CDS	1.96255	0.928315	1.31288	1.28858	1.25526	1.06253	1.09206	1.43491	1.72236	-0.222273	0.488108	0.72049	0.229547	0.479198	0.729317	0.00727381	0.981832	0.996708
b0502	ylbG	putative DNA-binding transcriptional regulator YlbG	CDS	5.39702	6.12688	6.96839	5.57312	6.43318	6.18201	6.51469	4.78302	6.05154	-0.024032	0.897135	0.948481	-0.0681653	0.715966	0.867529	-0.0921973	0.624189	0.936005
b0503	selU	tRNA 2-selenouridine synthase	CDS	29.4733	27.3667	31.3072	24.032	20.0213	23.2791	26.2094	25.3899	24.5786	-0.388631	0.0157781	0.140787	0.178143	0.208251	0.499875	-0.210488	0.143297	0.76188
b0504	allS	DNA-binding transcriptional activator AllS	CDS	3.18915	1.44817	1.91883	3.02817	3.29504	1.96408	1.92052	1.23561	1.21031	0.336484	0.347969	0.612585	-0.916904	0.0280339	0.253632	-0.58042	0.136143	0.759999
b0505	allA	ureidoglycolate lyase	CDS	8.06048	6.9438	5.2852	8.56907	5.36622	4.25013	6.55235	3.66698	5.26019	-0.157619	0.622826	0.815017	-0.231601	0.477028	0.72876	-0.389221	0.243965	0.818899
b0506	allR	DNA-binding transcriptional repressor AllR	CDS	179.854	131.375	135.16	173.089	140.777	135.457	167.537	141.777	158.69	0.00944056	0.954305	0.976278	0.0587716	0.722276	0.870115	0.0682121	0.680376	0.949745
b0507	gcl	glyoxylate carboligase	CDS	2.41815	1.9309	2.92874	2.83488	2.41637	2.22166	3.31383	2.79009	3.16542	0.0364671	0.867312	0.934294	0.310359	0.176151	0.461642	0.346826	0.136838	0.759999
b0508	hyi	hydroxypyruvate isomerase	CDS	0.87614	0.482724	0.63961	0.998651	0.282432	0.611762	0.2636	0.159434	0.372403	-0.0832742	0.861534	0.931741	-1.25377	0.0440083	0.282673	-1.33704	0.0343811	0.524043
b0509	glxR	tartronate semialdehyde reductase 2	CDS	0.665866	0.259928	0.437628	0.515433	0.815916	0.80495	0.715486	0.478302	0.465503	0.638	0.132775	0.37665	-0.353148	0.382571	0.660823	0.284852	0.501221	0.900901
b0511	ybbW	putative allantoin transporter	CDS	0.105137	0.259928	0.201982	0.515433	0.376577	0.515168	0.225943	0.318868	0.651705	1.2963	0.0258705	0.179074	-0.264042	0.571066	0.787936	1.03226	0.0760465	0.661489
b0512	allB	allantoinase	CDS	3.39942	3.1934	3.33271	3.86574	3.10676	3.252	2.82429	2.63066	3.25852	0.0424901	0.813673	0.912427	-0.231881	0.222234	0.512762	-0.189391	0.313829	0.849151
b0513	ybbY	putative purine transporter	CDS	1.75228	2.37649	2.72676	2.2228	2.98123	3.41299	2.25943	3.30825	2.69992	0.32898	0.228352	0.496418	-0.0602198	0.818142	0.916085	0.268761	0.323588	0.852738
b0514	glxK	glycerate 2-kinase 2	CDS	2.17283	2.45075	2.39012	2.31945	1.97703	2.38265	2.03349	1.71392	2.83957	-0.0704447	0.760309	0.885717	-0.0246663	0.915633	0.961795	-0.095111	0.684917	0.949745
b0515	allE	(S)-ureidoglycine aminohydrolase	CDS	27.3005	21.7968	23.5309	19.3932	15.5024	14.7467	22.7073	18.8929	15.6409	-0.548907	0.0169024	0.147472	0.206006	0.302187	0.593696	-0.342902	0.101272	0.699831
b0516	allC	allantoate amidohydrolase	CDS	16.5065	12.5508	15.9229	16.0428	10.042	9.14423	10.657	12.117	11.7307	-0.352647	0.157402	0.411243	-0.0300581	0.89872	0.951729	-0.382705	0.129459	0.74792
b0517	allD	ureidoglycolate dehydrogenase	CDS	5.01152	3.08201	3.56835	7.89256	2.22808	1.80309	2.71132	1.95307	3.77058	0.0309725	0.955058	0.976328	-0.502672	0.380338	0.660638	-0.471699	0.410347	0.86987
b0518	fdrA	putative oxamate carbamoyltransferase FdrA	CDS	0.595775	0.705519	0.875256	1.19194	0.627628	0.772752	0.866115	0.916745	1.07066	0.247871	0.441374	0.686754	0.134692	0.669375	0.841469	0.382563	0.251362	0.823447
b0520	ylbF	DUF2877 domain-containing protein YlbF	CDS	1.40182	1.15111	1.91883	1.15972	1.69459	1.28792	1.43097	0.717453	1.48961	-0.112223	0.738217	0.876396	-0.191103	0.581244	0.791198	-0.303326	0.387879	0.866229
b0521	ybcF	putative carbamate kinase	CDS	3.39942	3.08201	4.98223	2.83488	8.94369	5.69904	2.82429	7.17453	3.95678	0.607076	0.216142	0.483468	-0.32471	0.493531	0.739744	0.282366	0.554541	0.917956
b0522	purK	5-(carboxyamino)imidazole ribonucleotide synthase	CDS	68.1286	75.1935	136.102	56.9553	179.753	127.214	81.0382	213.323	110.883	0.381088	0.456243	0.696142	0.155146	0.758015	0.888119	0.536234	0.302808	0.846801
b0523	purE	N(5)-carboxyaminoimidazole ribonucleotide mutase	CDS	42.1949	59.7092	114.356	46.8399	141.656	85.0349	59.6489	136.157	86.3974	0.33882	0.510119	0.734713	0.0449615	0.929349	0.969361	0.383782	0.457596	0.889195
b0524	lpxH	UDP-2,3-diacylglucosamine diphosphatase	CDS	57.3346	79.1667	69.4145	56.6654	60.064	56.6363	57.8414	83.7028	75.2719	-0.248176	0.173407	0.424303	0.322541	0.0868508	0.352691	0.074365	0.66839	0.949532
b0525	ppiB	peptidyl-prolyl cis-trans isomerase B	CDS	588.31	588.18	533.772	494.719	425.845	459.336	539.288	592.935	550.132	-0.30965	0.0326362	0.198495	0.285917	0.0448554	0.282673	-0.0237329	0.851273	0.983481
b0526	cysS	cysteine--tRNA ligase	CDS	281.206	285.364	315.429	221.088	220.015	225.161	262.659	325.445	278.138	-0.40468	0.00865344	0.111728	0.378671	0.0122246	0.200795	-0.0260097	0.835252	0.979042
b0527	ybcI	PF04307 family inner membrane protein YbcI	CDS	2.73356	4.34451	6.16046	3.86574	7.15495	5.31267	3.84103	6.61651	7.07565	0.302318	0.418066	0.67434	0.099689	0.78541	0.900135	0.402007	0.290293	0.846801
b0528	ybcJ	putative RNA-binding protein YbcJ	CDS	31.1906	24.5075	28.4458	16.7838	20.5862	17.4835	21.2763	27.0639	23.089	-0.617184	0.00396185	0.0786696	0.3808	0.0423314	0.278225	-0.236384	0.175914	0.79125
b0529	folD	bifunctional methylenetetrahydrofolate dehydrogenase/methenyltetrahydrofolate cyclohydrolase	CDS	475.078	389.521	448.501	278.269	292.977	278.126	358.082	473.997	355.039	-0.628504	0.00227064	0.0661662	0.482997	0.0102544	0.198904	-0.145507	0.356076	0.861893
b0530	sfmA	putative fimbrial protein SfmA	CDS	0.455593	0.14853	0.471292	0.515433	0.407958	0.386376	0.338914	0.677594	0.232752	0.26873	0.601491	0.801283	-0.0521213	0.918953	0.963919	0.216609	0.683739	0.949745
b0531	sfmC	putative fimbrial chaperone SfmC	CDS	0.280365	0.519856	0.201982	0.225502	0.533483	0.418574	0.301257	0.0398585	0.0931007	0.245117	0.680337	0.848252	-1.37244	0.0713467	0.329969	-1.12732	0.139545	0.76188
b0532	sfmD	putative fimbrial usher protein SfmD	CDS	2.34805	2.15369	3.4337	3.15703	3.79715	5.47366	1.80754	1.83349	3.35162	0.644567	0.0759229	0.290793	-0.835997	0.0305056	0.256676	-0.19143	0.577089	0.922353
b0533	sfmH	putative fimbrial adhesin protein SfmH	CDS	0.0350456	0.14853	0.302973	0.128858	0.502102	0.418574	0.2636	0.438443	0.465503	1.07756	0.14709	0.395691	0.135694	0.829553	0.920327	1.21325	0.113956	0.716325
b0534	sfmF	putative fimbrial protein SfmF	CDS	0.210273	0.185663	0.437628	0.128858	0.0941441	0.48297	0.150629	0.279009	0.512054	-0.252255	0.726958	0.871674	0.375283	0.610622	0.80866	0.123028	0.865212	0.986599
b0535	fimZ	putative LuxR family transcriptional regulator FimZ	CDS	0.385501	1.00258	1.14457	0.902007	1.09835	0.579564	0.753143	1.1559	0.605154	0.027087	0.951705	0.974831	-0.0311638	0.945278	0.97596	-0.00407687	0.992933	0.997862
b0537	intD	putative integrase	CDS	28.9477	44.8933	45.749	52.7674	55.6706	41.8574	25.3809	35.1552	38.6368	0.329699	0.175077	0.426385	-0.600141	0.0254359	0.246502	-0.270442	0.259195	0.832146
b0542	renD	protein RenD	CDS	2.13778	3.82466	4.27529	3.96239	3.35781	3.76716	1.54394	2.43137	2.00166	0.114589	0.688776	0.853951	-0.891193	0.0122395	0.200795	-0.776604	0.023993	0.469238
b0543	emrE	multidrug/betaine/choline efflux transporter EmrE	CDS	17.1022	20.0516	18.1111	15.8818	20.7745	16.8073	17.8118	22.0417	16.0133	-0.0476743	0.792868	0.900486	0.0636584	0.726522	0.873154	0.0159841	0.929818	0.994909
b0544	ybcK	putative recombinase YbcK	CDS	1.43687	1.89376	1.51487	1.80401	1.94565	1.5777	1.24269	1.95307	1.62926	0.137985	0.571596	0.779909	-0.144499	0.557748	0.780435	-0.00651426	0.978918	0.996708
b0545	ybcL	periplasmic protein YbcL	CDS	3.29428	2.45075	2.18814	2.31945	2.76156	2.83342	1.8452	2.31179	1.58271	-0.00314127	0.989395	0.993927	-0.459947	0.0816892	0.346286	-0.463089	0.0808257	0.66599
b0546	ybcM	putative DNA-binding transcriptional regulator	CDS	6.23811	7.12946	6.69908	6.6362	7.84534	7.24455	4.70715	6.37736	5.07399	0.114735	0.518904	0.742029	-0.426776	0.0348935	0.265417	-0.312041	0.10395	0.699973
b0547	ybcN	DNA base-flipping protein	CDS	0.105137	0.594122	0.168318	0.225502	0.345195	0.096594	0.2636	0.398585	0.139651	-0.345401	0.638926	0.823307	0.27809	0.712949	0.865382	-0.0673111	0.927726	0.994909
b0551	quuD	prophage antitermination protein Q homolog QuuD	CDS	0.63082	0.85405	0.774265	0.805364	1.03559	1.15913	0.5272	0.438443	0.651705	0.408466	0.161113	0.414674	-0.894008	0.0113381	0.198904	-0.485542	0.129709	0.74792
b0553	nmpC	putative outer membrane porin NmpC	CDS	507.355	957.316	657.721	829.686	523.41	468.545	634.034	504.05	567.076	-0.220445	0.445262	0.688207	-0.095326	0.737867	0.87974	-0.315771	0.282449	0.842369
b0554	essD	putative phage lysis protein	CDS	0.385501	0.928315	0.538619	0.418789	1.06697	0.998138	0.489543	0.757311	0.931007	0.428698	0.368911	0.634521	-0.202466	0.666081	0.840315	0.226233	0.642424	0.944518
b0555	rrrD	lysozyme	CDS	2.03264	3.89892	3.46736	3.41474	4.2051	4.31453	1.99583	3.86627	2.51372	0.344837	0.287875	0.55936	-0.510175	0.132495	0.412945	-0.165339	0.608197	0.93194
b0556	rzpD	putative prophage endopeptidase RzpD	CDS	1.89246	5.56989	5.85748	2.86709	4.26787	4.28233	3.84103	4.50401	3.02577	-0.221841	0.580979	0.786688	-0.00399187	0.992075	0.996347	-0.225833	0.577039	0.922353
b0557	borD	prophage lipoprotein BorD	CDS	57.1944	164.535	148.221	70.421	119.155	122.932	139.859	161.706	99.1522	-0.243389	0.549024	0.764633	0.358784	0.383306	0.660823	0.115395	0.774381	0.974924
b0558	ybcV	DUF1398 domain-containing protein YbcV	CDS	0.140182	0.0742652	0.26931	0.257716	0.753153	0.450772	0.188286	0.438443	0.232752	1.55245	0.0258179	0.179074	-0.757266	0.200947	0.491689	0.795183	0.250352	0.822077
b0559	ybcW	uncharacterized protein YbcW	CDS	1.05137	1.7081	1.61586	0.483218	0.972823	0.611762	0.640172	0.199292	0.558604	-1.07384	0.0262975	0.179937	-0.564514	0.247376	0.537841	-1.63835	0.00442423	0.256052
b0560	nohD	putative DNA-packaging protein NohD	CDS	0.87614	0.965448	0.942583	1.35301	1.12973	0.80495	0.489543	0.79717	1.16376	0.239128	0.48704	0.720424	-0.43904	0.228166	0.518376	-0.199912	0.577715	0.922353
b0561	tfaD	putative tail fiber assembly protein TfaD	CDS	0.385501	0.594122	0.504955	0.35436	0.784534	1.03034	0.7908	0.717453	0.605154	0.545926	0.203155	0.468823	-0.0319287	0.936469	0.973218	0.513997	0.239753	0.811577
b0564	appY	DNA-binding transcriptional activator AppY	CDS	9.11185	3.1934	4.40994	2.2228	6.59009	3.86376	3.1632	2.47123	1.67581	-0.398613	0.424953	0.679761	-0.787809	0.144532	0.427051	-1.18642	0.0397768	0.532958
b0565	ompT	omptin family outer membrane protease OmpT	CDS	234.981	352.797	391.34	300.723	304.337	403.215	330.366	301.848	148.961	0.0423296	0.892698	0.947256	-0.368064	0.259074	0.552206	-0.325734	0.314036	0.849151
b0566	envY	DNA-binding transcriptional activator EnvY	CDS	2.31301	3.08201	1.75051	2.06173	4.07958	3.31639	2.86194	1.51462	1.21031	0.406432	0.306616	0.580231	-0.749245	0.0814709	0.346286	-0.342813	0.398536	0.866229
b0567	ybcH	putative exopolysaccharide secretion system auxiliary component	CDS	13.4575	14.7416	14.1724	12.1771	9.35165	9.82039	15.2512	13.9106	20.389	-0.434525	0.0447564	0.230577	0.659653	0.00634172	0.177446	0.225128	0.257678	0.830926
b0568	nfrA	exopolysaccharide secretion system outer membrane protein NfrA	CDS	70.6519	68.1012	62.8838	48.805	60.3464	47.9428	64.921	58.9507	94.9627	-0.360066	0.0878274	0.311377	0.477885	0.0316695	0.256676	0.117819	0.546705	0.911444
b0569	nfrB	cyclic di-3',5'-guanylate-activated glycosyltransferase	CDS	20.5367	31.1171	29.1528	23.581	28.4943	24.2129	32.7241	30.0134	47.2951	-0.0829107	0.713279	0.865027	0.527847	0.0388504	0.273923	0.444936	0.072186	0.655335
b0570	cusS	sensor histidine kinase CusS	CDS	22.7446	24.2105	25.0458	27.4146	30.3772	25.0822	23.95	25.35	32.3059	0.202879	0.221708	0.49011	-0.0226636	0.886717	0.948122	0.180216	0.274181	0.837622
b0571	cusR	DNA-binding transcriptional activator CusR	CDS	16.121	21.8711	20.9388	24.6119	21.2452	21.7658	22.8202	20.5271	25.9751	0.198482	0.264512	0.536621	0.0355686	0.835954	0.92472	0.23405	0.194602	0.802977
b0572	cusC	copper/silver export system outer membrane channel	CDS	1.08641	1.44817	1.68318	1.73959	1.12973	1.96408	1.318	1.1559	1.11721	0.194499	0.49198	0.721778	-0.424084	0.160729	0.4474	-0.229585	0.435092	0.8857
b0573	cusF	copper/silver export system periplasmic binding protein	CDS	1.64714	0.928315	1.04357	0.902007	0.69039	0.998138	0.753143	1.1559	0.651705	-0.482102	0.170146	0.422782	-0.0102479	0.97643	0.990937	-0.49235	0.170859	0.7856
b0574	cusB	copper/silver export system membrane fusion protein	CDS	1.08641	1.29964	2.86141	2.67381	2.00841	1.96408	1.12971	2.15236	1.90856	0.335921	0.409929	0.668624	-0.359715	0.383934	0.660823	-0.0237942	0.953675	0.994909
b0575	cusA	copper/silver export system RND permease	CDS	5.46711	6.31254	6.26145	5.3154	5.96246	6.31081	5.91217	5.06203	5.67914	-0.0365516	0.821778	0.918056	-0.0787974	0.630699	0.82052	-0.115349	0.4854	0.897764
b0576	pheP	phenylalanine:H(+) symporter PheP	CDS	42.6855	85.3678	91.5989	65.9754	75.2839	93.2132	71.7369	111.803	103.062	0.0941884	0.753573	0.883398	0.289521	0.346018	0.631838	0.38371	0.220516	0.80346
b0577	ybdG	miniconductance mechanosensitive channel YbdG	CDS	73.6308	58.2982	59.4164	70.2277	67.5013	72.5421	81.0759	74.2564	83.0458	0.136047	0.307784	0.581121	0.180965	0.184109	0.469782	0.317012	0.032662	0.513595
b0578	nfsB	NAD(P)H-dependent nitroreductase NfsB	CDS	281.731	243.738	188.348	193.255	183.079	182.402	302.764	275.861	239.734	-0.353373	0.056676	0.256813	0.550587	0.00778469	0.184429	0.197214	0.253839	0.827658
b0579	ybdF	PF04237 family protein YbdF	CDS	19.3802	13.9619	15.8219	17.5891	20.0841	19.2866	17.0587	14.4686	18.1081	0.212204	0.241474	0.512158	-0.198756	0.27092	0.563617	0.013448	0.938595	0.994909
b0580	ybdJ	DUF1158 domain-containing protein YbdJ	CDS	7.5348	11.8082	9.42583	13.2402	9.06922	9.17643	10.9959	10.7219	12.2427	0.130393	0.566318	0.776757	0.108855	0.631122	0.820813	0.239247	0.303969	0.846801
b0581	ybdK	putative glutamate--cysteine ligase 2	CDS	10.6539	7.79785	12.7585	9.24557	12.9291	10.7219	12.8411	8.13113	7.4015	0.0754821	0.782641	0.897184	-0.211948	0.446613	0.707618	-0.136466	0.621188	0.935197
b0582	insL2	IS186/IS421 family transposase	CDS	1.43687	2.04229	1.95249	2.31945	3.07538	2.86562	1.88286	2.67052	4.18953	0.604246	0.077253	0.293035	0.0747157	0.808353	0.908735	0.678961	0.053387	0.582366
b0583	entD	phosphopantetheinyl transferase EntD	CDS	0.455593	1.63383	3.87133	1.48187	1.69459	3.1876	1.24269	1.47476	1.62926	0.0895042	0.886836	0.945368	-0.551837	0.403923	0.675431	-0.462332	0.484199	0.896736
b0584	fepA	ferric enterobactin outer membrane transporter	CDS	4.62602	4.27025	16.6299	4.92882	11.8308	22.6674	6.96658	6.37736	6.19119	0.625242	0.34581	0.611905	-1.01215	0.146678	0.428316	-0.386906	0.556894	0.918988
b0585	fes	ferric enterobactin esterase	CDS	0.175228	1.26251	1.88517	2.15837	5.96246	6.11762	1.39332	1.71392	1.21031	2.09229	0.0111178	0.122372	-1.71558	0.0264814	0.248863	0.37671	0.591587	0.930669
b0586	entF	apo-serine activating enzyme	CDS	8.72635	9.9144	13.9031	14.0133	32.9504	48.8121	12.4645	17.2587	10.4738	1.55656	0.00491065	0.0856179	-1.25169	0.0148968	0.206917	0.304874	0.479711	0.893188
b0587	fepE	polysaccharide co-polymerase family protein FepE	CDS	0.525684	0.668387	0.841592	0.740934	1.06697	1.03034	0.640172	0.996462	1.34996	0.475322	0.191466	0.452045	0.0599565	0.86032	0.936753	0.535279	0.152888	0.773282
b0588	fepC	ferric enterobactin ABC transporter ATP binding subunit	CDS	0.595775	1.03971	2.82775	1.93287	5.71141	6.4396	1.88286	3.7467	0.698255	1.64903	0.050688	0.244017	-1.14288	0.145218	0.42713	0.506152	0.512698	0.90411
b0589	fepG	ferric enterobactin ABC transporter membrane subunit FepG	CDS	1.85742	1.5967	4.84757	2.02952	7.59429	6.60059	2.03349	4.18514	1.72236	0.962088	0.142787	0.389395	-1.02631	0.123834	0.399308	-0.0642257	0.918503	0.994909
b0590	fepD	ferric enterobactin ABC transporter membrane subunit FebD	CDS	0.385501	0.85405	3.63568	1.12751	4.64444	4.25013	1.01674	1.87335	1.44306	1.03	0.212015	0.479363	-1.20986	0.156673	0.442231	-0.179864	0.827066	0.979042
b0591	entS	enterobactin exporter EntS	CDS	0.981276	2.04229	7.27136	2.02952	7.31186	8.43587	2.52303	5.89906	2.51372	0.783517	0.329498	0.596965	-0.698382	0.383174	0.660823	0.0851347	0.914295	0.994909
b0592	fepB	ferric enterobactin ABC transporter periplasmic binding protein	CDS	2.90878	8.76329	11.1427	6.34626	13.745	12.2996	6.28875	11.3198	8.79801	0.505245	0.318066	0.589301	-0.295117	0.551678	0.777652	0.210129	0.671559	0.949532
b0593	entC	isochorismate synthase EntC	CDS	2.62842	1.4853	17.5051	2.19059	9.97928	15.1009	1.92052	4.50401	1.48961	0.331895	0.735246	0.874768	-1.77865	0.110677	0.382687	-1.44675	0.182141	0.794854
b0594	entE	2,3-dihydroxybenzoate-AMP ligase	CDS	2.48824	1.5967	12.5902	3.41474	8.19054	18.707	4.4812	5.81934	2.51372	0.85815	0.325056	0.592783	-1.23743	0.174096	0.459033	-0.379279	0.660511	0.948962
b0595	entB	enterobactin synthase component B	CDS	1.50696	2.22796	7.00205	2.19059	8.62988	16.0346	3.99166	4.78302	2.14132	1.31814	0.114884	0.350713	-1.29316	0.122099	0.397179	0.0249828	0.974489	0.996
b0596	entA	2,3-dihydro-2,3-dihydroxybenzoate dehydrogenase	CDS	2.59337	3.26767	7.67532	3.67246	8.5985	11.7201	3.6904	3.70684	2.18787	0.823072	0.137128	0.382519	-1.31828	0.0310446	0.256676	-0.495207	0.361664	0.863181
b0597	entH	proofreading thioesterase in enterobactin biosynthesis	CDS	0.806048	0.222796	2.3228	0.902007	1.91426	2.60804	0.979086	1.1559	0.791356	0.680174	0.33157	0.599156	-0.88243	0.226924	0.517565	-0.202256	0.778982	0.974924
b0598	cstA	pyruvate transporter CstA	CDS	367.453	502.33	375.317	1372.31	258.394	286.079	484.384	242.778	472.905	0.622423	0.335792	0.601992	-0.675572	0.298814	0.590682	-0.0531488	0.93238	0.994909
b0599	hcxA	hydroxycarboxylate dehydrogenase A	CDS	16.7868	22.5766	22.42	39.495	27.1763	20.1559	16.4185	14.3092	20.8545	0.490849	0.0913915	0.318152	-0.7517	0.0180769	0.219441	-0.260851	0.343442	0.855854
b0600	ybdL	methionine transaminase	CDS	6.58857	7.90924	10.4694	6.95834	11.2032	10.6253	9.37663	12.1967	9.40317	0.205028	0.425764	0.679773	0.105857	0.676623	0.845171	0.310885	0.238605	0.809665
b0601	ybdM	ParB-like nuclease domain-containing protein YbdM	CDS	5.78252	4.79011	5.55451	5.34761	5.42898	5.15168	5.49795	5.62005	4.74813	-0.0181684	0.910431	0.955397	-0.00480271	0.976362	0.990937	-0.0229711	0.887533	0.991622
b0602	ybdN	putative PAPS reductase/DUF3440 domain-containing protein YbdN	CDS	1.85742	2.19082	2.55844	1.44965	2.82432	3.252	2.86194	1.91321	2.74647	0.187271	0.565481	0.776408	-0.00172134	0.995748	0.997133	0.18555	0.572995	0.922353
b0603	ybdO	putative LysR family DNA-binding transcriptional regulator YbdO	CDS	0.700912	2.15369	2.3228	1.22415	0.784534	1.44891	1.54394	1.11604	1.67581	-0.581571	0.210274	0.47775	0.323645	0.480598	0.730186	-0.257927	0.565353	0.921194
b0604	dsbG	protein sulfenic acid reductase and chaperone DsbG	CDS	37.3235	37.3183	36.8281	36.6279	30.2516	29.5899	33.8538	38.5432	36.6817	-0.20849	0.137735	0.382878	0.177166	0.200034	0.490896	-0.031324	0.812411	0.978415
b0605	ahpC	alkyl hydroperoxide reductase, AhpC component	CDS	1966.9	1787.45	1639.62	1722.22	1822.91	1797.84	2084.55	2303.62	2084.01	-0.0137053	0.921458	0.960133	0.276609	0.0707243	0.329227	0.262904	0.0833266	0.66599
b0606	ahpF	alkyl hydroperoxide reductase, AhpF component	CDS	423.666	357.216	370.031	323.144	381.817	359.877	369.191	386.787	464.06	-0.112144	0.44585	0.68886	0.196268	0.196266	0.487099	0.0841243	0.56462	0.921194
b0607	uspG	universal stress protein G	CDS	431.341	247.971	234.771	211.295	510.983	370.084	387.191	302.845	236.15	0.257055	0.48748	0.720424	-0.23803	0.519413	0.753074	0.0190248	0.958406	0.994909
b0608	ybdR	putative Zn(2(+))-dependent alcohol dehydrogenase YbdR	CDS	4.59097	5.38423	5.25154	5.21876	6.77838	4.89409	3.99166	4.94245	4.14298	0.149816	0.44152	0.686754	-0.368894	0.0805251	0.345458	-0.219079	0.274402	0.837622
b0610	rnk	nucleoside diphosphate kinase regulator	CDS	76.8199	109.987	116.577	120.482	70.0432	73.4436	90.4149	90.4788	119.308	-0.200786	0.434259	0.682343	0.185442	0.469182	0.723033	-0.0153431	0.951511	0.994909
b0611	rna	RNase I	CDS	134.4	129.444	130.178	104.729	106.477	111.502	123.101	113.995	134.298	-0.288036	0.0238239	0.173254	0.202674	0.0888309	0.354983	-0.0853616	0.4429	0.886386
b0612	citT	citrate:succinate antiporter	CDS	2.80365	2.19082	2.08715	2.48052	3.51471	2.22166	2.44772	2.39151	1.16376	0.214637	0.502758	0.728749	-0.444438	0.187792	0.476686	-0.2298	0.483772	0.896736
b0613	citG	triphosphoribosyl-dephospho-CoA synthase	CDS	0.595775	1.4853	1.8515	3.93017	4.80135	4.08914	1.0544	1.31533	1.48961	1.70058	0.000889038	0.0425937	-1.73371	0.000851424	0.0886971	-0.0331309	0.930609	0.994909
b0614	citX	apo-citrate lyase phosphoribosyl-dephospho-CoA transferase	CDS	0.31541	0.594122	0.471292	0.579862	0.815916	0.354178	0.112971	0.438443	0.605154	0.344587	0.522833	0.744176	-0.629639	0.277816	0.569403	-0.285051	0.626321	0.937121
b0615	citF	citrate lyase alpha subunit	CDS	0.87614	0.668387	1.44754	1.12751	0.721772	1.41671	0.903772	0.438443	1.25686	0.119162	0.788602	0.899569	-0.339377	0.46422	0.719912	-0.220215	0.635766	0.94197
b0616	citE	citrate lyase beta subunit	CDS	1.85742	1.44817	1.34655	1.9973	2.16532	2.09287	1.24269	0.757311	1.02411	0.426397	0.102467	0.333379	-1.04367	0.002065	0.11758	-0.617268	0.0350476	0.524043
b0618	citC	citrate lyase synthetase	CDS	0.771003	0.779785	1.17823	1.12751	1.78874	1.06253	0.715486	0.677594	0.418953	0.539566	0.124889	0.365458	-1.11716	0.00891956	0.193639	-0.57759	0.130973	0.748857
b0619	dpiB	sensor histidine kinase DpiB	CDS	17.1373	16.5611	17.2695	16.9126	18.8288	17.2581	16.4562	16.4616	13.8254	0.0563689	0.693385	0.855899	-0.180842	0.224394	0.514982	-0.124473	0.393124	0.866229
b0620	dpiA	DNA-binding transcriptional dual regulator DpiA	CDS	7.9203	8.91182	9.66148	8.34357	10.4814	8.62906	8.35989	8.76887	8.51871	0.0513508	0.75416	0.883493	-0.0982484	0.553036	0.778284	-0.0468976	0.775694	0.974924
b0621	dcuC	anaerobic C4-dicarboxylate transporter DcuC	CDS	3.11906	4.01032	4.44361	3.38253	5.52312	4.18574	4.10463	3.66698	4.00333	0.17777	0.446887	0.689696	-0.153078	0.512444	0.747776	0.0246922	0.915298	0.994909
b0622	pagP	Lipid A palmitoyltransferase	CDS	1.08641	2.59928	2.76042	1.67516	3.07538	2.86562	1.99583	2.82995	2.37407	0.240647	0.529073	0.748353	-0.0820026	0.828855	0.919882	0.158645	0.680104	0.949745
b0623	cspE	transcription antiterminator and regulator of RNA stability CspE	CDS	4963.26	8020.01	6121.47	8244.93	4231.78	3726.11	4711.29	5437.3	6006.2	-0.237686	0.463599	0.703503	-0.00428386	0.989291	0.995927	-0.24197	0.455838	0.889072
b0624	crcB	F(-) channel protein	CDS	17.2074	15.3358	17.0675	21.2938	21.4962	22.281	18.0378	20.8061	19.1322	0.391196	0.0159981	0.142208	-0.166546	0.2403	0.528964	0.22465	0.124722	0.737226
b0627	tatE	twin arginine protein translocation system - TatE protein	CDS	6.72875	6.98093	10.2674	11.0818	8.88093	9.01544	9.15069	8.37028	15.6875	0.272633	0.347686	0.612585	0.194807	0.49618	0.739744	0.46744	0.124246	0.737226
b0628	lipA	lipoyl synthase	CDS	952.469	573.03	518.859	480.705	305.09	442.272	795.056	533.147	463.734	-0.735256	0.0344592	0.204546	0.545154	0.0976727	0.36733	-0.190102	0.534908	0.907646
b0629	ybeF	putative DNA-binding transcriptional regulator YbeF	CDS	7.21939	10.2486	9.35851	6.60398	11.2345	8.98324	6.25109	7.53325	7.0291	5.31542e-05	0.999817	0.999945	-0.366088	0.141239	0.421639	-0.366035	0.141719	0.76188
b0630	lipB	lipoyl(octanoyl) transferase	CDS	54.2155	75.899	98.9376	42.7487	78.2652	61.8523	54.0004	68.2377	50.2744	-0.324881	0.255549	0.527784	-0.084009	0.760872	0.889734	-0.40889	0.161212	0.778415
b0631	ybeD	DUF493 domain-containing protein YbeD	CDS	47.3466	59.2636	67.0917	80.2786	354.515	165.916	59.1594	128.942	119.96	1.78998	0.00696077	0.102096	-0.963619	0.0861673	0.352691	0.82636	0.132426	0.752825
b0632	dacA	D-alanyl-D-alanine carboxypeptidase DacA	CDS	379.929	382.354	392.687	352.459	333.741	360.972	407.563	503.612	550.039	-0.141358	0.325361	0.593079	0.480647	0.00626311	0.177446	0.33929	0.0338523	0.524043
b0633	rlpA	rare lipoprotein RlpA	CDS	241.815	279.163	272.642	262.42	250.831	250.822	279.868	331.065	368.958	-0.0547341	0.689757	0.854542	0.358877	0.0240518	0.243229	0.304143	0.047427	0.561485
b0634	mrdB	peptidoglycan glycosyltransferase MrdB	CDS	91.2587	107.202	115.837	108.595	122.733	121.902	107.059	139.744	167.209	0.168463	0.352862	0.617028	0.228937	0.215694	0.506937	0.397401	0.0460688	0.557053
b0635	mrdA	peptidoglycan DD-transpeptidase MrdA	CDS	118.98	176.417	170.204	171.865	231.061	230.216	156.277	242.977	304.16	0.443435	0.114776	0.350638	0.151748	0.564695	0.785408	0.595183	0.0438831	0.541009
b0636	rlmH	23S rRNA m(3)psi1915 methyltransferase	CDS	74.4719	106.682	103.247	88.139	96.686	92.5692	91.9588	131.334	124.382	-0.0359677	0.844559	0.925092	0.325713	0.10071	0.370391	0.289745	0.138317	0.76188
b0637	rsfS	ribosomal silencing factor RsfS	CDS	94.7282	135.2	137.886	98.3188	107.67	118.038	128.486	145.483	149.846	-0.182858	0.287935	0.55936	0.387275	0.0403045	0.275778	0.204416	0.238453	0.809665
b0638	cobC	putative adenosylcobalamin phosphatase/alpha-ribazole phosphatase	CDS	21.8684	25.9557	29.826	26.6414	26.329	28.5274	26.2094	30.4917	35.4713	0.0696959	0.681066	0.848252	0.17723	0.308187	0.598241	0.246926	0.166786	0.780582
b0639	nadD	nicotinate-nucleotide adenylyltransferase	CDS	66.6217	62.6798	70.9967	67.7794	63.5473	65.4263	64.5444	75.4521	89.3301	-0.0257938	0.854685	0.930226	0.22084	0.140799	0.420881	0.195046	0.18769	0.802977
b0640	holA	DNA polymerase III subunit delta	CDS	135.696	145.188	145.73	147.478	130.327	132.269	133.721	169.239	166.092	-0.0570495	0.659494	0.835961	0.193817	0.155845	0.441953	0.136767	0.303041	0.846801
b0641	lptE	lipopolysaccharide assembly protein LptE	CDS	295.96	283.21	293.345	228.143	209.628	212.635	292.897	315.48	292.336	-0.423835	0.00294736	0.0693441	0.469722	0.00154422	0.1079	0.0458877	0.673684	0.949532
b0642	leuS	leucine--tRNA ligase	CDS	1530.72	1492.92	1584.48	1220.87	1069.19	1148.12	1407.06	1602.11	1564.46	-0.422534	0.0100397	0.118295	0.411695	0.0114805	0.198904	-0.0108387	0.935599	0.994909
b0643	ybeL	DUF1451 domain-containing protein YbeL	CDS	135.872	78.3498	71.569	141.647	211.856	147.724	84.7286	61.3821	63.1688	0.810487	0.0151382	0.139869	-1.25986	0.00126321	0.105569	-0.449369	0.130966	0.748857
b0644	ybeQ	Sel1 repeat-containing protein YbeQ	CDS	18.1536	12.885	10.1328	22.8401	25.5131	17.1615	11.2595	9.08774	13.2203	0.670149	0.0265403	0.180708	-0.965174	0.00426039	0.159937	-0.295025	0.276455	0.837622
b0645	ybeR	DUF1266 domain-containing protein YbeR	CDS	0.385501	0.408459	0.471292	0.515433	0.439339	0.515168	0.414229	0.119575	0.186201	0.212057	0.596583	0.798393	-0.991405	0.0455683	0.283619	-0.779347	0.110157	0.709467
b0646	djlB	J domain-containing protein DjlB	CDS	2.06769	3.60186	3.60202	2.57716	4.29925	2.99441	2.33474	3.94599	2.79302	0.0908787	0.773894	0.892343	-0.121754	0.702695	0.858258	-0.0308753	0.922976	0.994909
b0647	ybeT	Sel1 repeat-containing protein YbeT	CDS	0.385501	0.111398	0.336637	0.515433	0.345195	0.354178	0.112971	0.318868	0.0465503	0.522936	0.371741	0.636152	-1.28799	0.0692933	0.326227	-0.765058	0.278884	0.840561
b0648	ybeU	DUF1266 domain-containing protein YbeU	CDS	1.05137	0.891182	0.942583	0.966436	1.06697	0.740554	0.602515	0.478302	0.698255	-0.056383	0.828575	0.919467	-0.643543	0.0404667	0.276375	-0.699926	0.0291805	0.490304
b0649	djlC	co-chaperone DjlC	CDS	4.17042	5.08717	4.1743	3.9946	4.67583	4.21794	4.7448	4.06557	4.18953	-0.0589313	0.733798	0.874652	0.0128948	0.940782	0.975183	-0.0460365	0.791533	0.978415
b0650	hscC	chaperone protein HscC	CDS	15.8406	17.3409	15.5526	20.3918	14.5296	15.3262	11.3348	12.2366	15.5478	0.0441455	0.818566	0.914958	-0.361779	0.0856149	0.351832	-0.317634	0.124664	0.737226
b0651	rihA	pyrimidine-specific ribonucleoside hydrolase RihA	CDS	383.083	371.215	343.269	392.341	263.039	305.849	360.417	255.772	288.845	-0.191356	0.318979	0.590023	-0.0868859	0.643491	0.828624	-0.278242	0.159415	0.778415
b0652	gltL	glutamate/aspartate ABC transporter ATP binding subunit	CDS	26.9851	35.016	30.0617	61.4653	29.8123	34.8704	29.6362	32.0462	36.3558	0.454408	0.108943	0.344042	-0.363845	0.188181	0.477219	0.0905632	0.731531	0.960416
b0653	gltK	glutamate/aspartate ABC transporter membrane subunit GltK	CDS	17.5929	27.9237	23.1943	50.2547	27.5842	30.1695	25.9458	31.4882	33.4231	0.652533	0.0320844	0.197775	-0.249647	0.357099	0.642528	0.402886	0.152687	0.773282
b0654	gltJ	glutamate/aspartate ABC transporter membrane subunit GltJ	CDS	21.6231	33.605	27.3013	58.566	29.373	32.4234	31.632	32.4448	35.0989	0.544421	0.0715768	0.282379	-0.279366	0.321773	0.612811	0.265055	0.346754	0.855854
b0655	gltI	glutamate/aspartate ABC transporter periplasmic binding protein	CDS	125.078	134.494	124.69	265.512	151.698	138.033	147.24	142.813	148.17	0.531014	0.0402245	0.218872	-0.341444	0.157886	0.443257	0.18957	0.414864	0.87489
b0656	insH3	IS5 family transposase and trans-activator	CDS	3.46951	4.34451	3.60202	7.63485	4.29925	4.34673	3.31383	4.78302	4.84123	0.511973	0.0896472	0.315615	-0.332839	0.248124	0.538387	0.179134	0.527121	0.906968
b0657	lnt	apolipoprotein N-acyltransferase	CDS	109.027	119.084	134.621	133.884	269.88	206.743	134.21	218.664	210.035	0.751079	0.0197556	0.15861	-0.117178	0.668302	0.841331	0.633902	0.0405987	0.53564
b0658	ybeX	CorC-HlyC family protein YbeX	CDS	262.071	231.856	267.222	243.767	510.23	409.075	297.567	427.801	370.866	0.611679	0.0377003	0.213157	-0.0853989	0.741467	0.881762	0.52628	0.0656366	0.626522
b0659	ybeY	endoribonuclease YbeY	CDS	88.4901	75.602	78.6384	78.1203	195.506	134.266	88.5697	130.855	116.329	0.748812	0.0317243	0.196488	-0.28085	0.363128	0.64637	0.467963	0.145808	0.763775
b0660	ybeZ	PhoH-like protein	CDS	240.027	213.55	240.258	231.977	609.364	380.516	244.433	387.943	322.408	0.8164	0.0294218	0.19067	-0.355847	0.286173	0.575801	0.460553	0.1768	0.791328
b0661	miaB	isopentenyl-adenosine A37 tRNA methylthiolase	CDS	350	380.312	420.998	300.336	278.353	329.128	394.082	430.99	455.681	-0.342804	0.0269159	0.182301	0.496504	0.0040408	0.154477	0.153701	0.267496	0.834324
b0662	ubiF	3-demethoxyubiquinol 3-hydroxylase	CDS	162.121	127.068	115.029	106.727	139.396	125.057	142.683	119.854	104.924	-0.122996	0.502503	0.728749	-0.0144378	0.936473	0.973218	-0.137434	0.455264	0.889072
b0674	asnB	asparagine synthetase B	CDS	78.1517	72.8542	87.4583	107.886	131.425	119.455	114.817	94.0262	94.2644	0.589217	0.0018651	0.0602472	-0.243147	0.107215	0.380345	0.346069	0.0313797	0.49908
b0675	umpH	UMP phosphatase	CDS	186.337	165.166	164.212	163.328	162.963	142.154	180.077	167.206	161.855	-0.138688	0.258033	0.530967	0.120194	0.322785	0.613713	-0.0184937	0.875731	0.988503
b0676	nagC	DNA-binding transcriptional dual regulator NagC	CDS	226.5	208.574	195.216	200.407	311.429	225.708	220.483	213.96	225.769	0.22672	0.203883	0.469641	-0.159808	0.359566	0.643634	0.0669115	0.695595	0.950602
b0677	nagA	N-acetylglucosamine-6-phosphate deacetylase	CDS	118.139	159.707	144.653	145.932	404.945	248.826	188.775	185.302	133.413	0.920523	0.0211953	0.163252	-0.656002	0.0770483	0.342282	0.264521	0.43972	0.886226
b0678	nagB	glucosamine-6-phosphate deaminase	CDS	142.636	198.177	165.457	148.831	602.679	333.764	235.583	240.626	133.832	1.10009	0.0383331	0.214591	-0.830979	0.0981319	0.36773	0.269114	0.561432	0.920443
b0679	nagE	N-acetylglucosamine-specific PTS enzyme IIABC component	CDS	449.039	655.65	533.031	638.75	1655.34	1042.02	712.925	638.095	490.315	1.02648	0.0110675	0.12233	-0.857395	0.0256897	0.246657	0.169084	0.609591	0.93194
b0680	glnS	glutamine--tRNA ligase	CDS	1358.68	1256.9	1230	978.935	681.227	786.146	1182.32	1180.41	1125.63	-0.652596	0.00245575	0.0681515	0.511945	0.00982622	0.196855	-0.140651	0.39432	0.866229
b0681	chiP	chitooligosaccharide outer membrane channel	CDS	3.85501	13.5534	9.79614	19.5542	19.9586	14.8111	10.3181	11.3597	8.84456	0.998032	0.0271264	0.182998	-0.830933	0.0554673	0.302529	0.167099	0.669285	0.949532
b0682	chiQ	lipoprotein ChiQ	CDS	2.24292	3.93606	3.73667	4.12346	7.37462	6.4718	3.01257	4.90259	3.77058	0.857501	0.019526	0.15861	-0.620887	0.0699551	0.327532	0.236614	0.460231	0.889195
b0683	fur	DNA-binding transcriptional dual regulator Fur	CDS	325.398	384.062	362.423	381.452	330.477	330.673	339.856	386.269	360.905	-0.0399566	0.758701	0.885193	0.0601987	0.644647	0.829471	0.0202422	0.876094	0.988503
b0684	fldA	flavodoxin 1	CDS	332.442	349.603	340.475	275.338	299.284	274.134	325.81	358.567	301.32	-0.268702	0.0449247	0.230583	0.215803	0.0945739	0.363216	-0.0528995	0.658206	0.948221
b0685	ybfE	ribbon-helix-helix domain-containing protein YbfE	CDS	16.6817	33.2708	34.3706	25.6106	37.2183	37.897	21.6152	35.6335	34.9127	0.256438	0.426356	0.679918	-0.12859	0.685956	0.849949	0.127848	0.688006	0.949745
b0686	ybfF	esterase	CDS	50.746	52.5426	50.3272	49.0627	41.4548	38.9918	57.9544	52.2545	47.1089	-0.246242	0.0968026	0.323997	0.280753	0.063756	0.320141	0.0345111	0.801128	0.978415
b0687	seqA	negative modulator of initiation of replication	CDS	263.578	291.082	283.718	300.143	262.066	262.22	257.198	304.2	301.646	-0.0242041	0.848549	0.926261	0.0660248	0.604844	0.805235	0.0418207	0.741968	0.963172
b0688	pgm	phosphoglucomutase	CDS	773	694.751	722.861	707.077	621.132	589.094	716.013	718.928	765.986	-0.192255	0.168812	0.422085	0.199029	0.155797	0.441953	0.00677324	0.959145	0.994909
b0689	ybfP	lipoprotein YbfP	CDS	5.18675	7.76071	9.12286	7.50599	7.31186	7.72752	4.51886	9.12759	6.6567	0.030508	0.915636	0.957533	-0.151567	0.602982	0.804429	-0.121059	0.677467	0.949532
b0692	potE	putrescine transporter PotE	CDS	2.87374	3.89892	3.40003	4.12346	4.70721	3.96035	2.74897	2.86981	3.39817	0.330677	0.109997	0.344628	-0.505833	0.0249194	0.244205	-0.175155	0.380973	0.864864
b0693	speF	inducible ornithine decarboxylase	CDS	2.31301	3.23054	3.93865	3.41474	3.76577	3.50958	2.8996	3.30825	3.63093	0.172298	0.451309	0.691908	-0.121281	0.594634	0.79853	0.0510165	0.822823	0.979042
b0694	kdpE	DNA-binding transcriptional activator KdpE	CDS	8.62121	8.46623	10.7051	10.0832	10.5441	10.8185	7.75738	8.88844	9.26352	0.177837	0.292796	0.564825	-0.279759	0.113521	0.386447	-0.101922	0.540187	0.907646
b0695	kdpD	sensor histidine kinase KdpD	CDS	29.2981	26.6612	29.5904	25.4817	35.0216	28.8172	30.7659	26.745	32.6318	0.0622069	0.696431	0.857217	0.0130509	0.93453	0.97217	0.0752578	0.63801	0.942126
b0696	kdpC	K(+) transporting P-type ATPase subunit KdpC	CDS	3.81997	4.34451	4.61193	4.51004	4.67583	3.96035	4.25526	4.7033	5.86534	0.0410948	0.826773	0.919467	0.171185	0.372671	0.653258	0.21228	0.275913	0.837622
b0697	kdpB	K(+) transporting P-type ATPase subunit KdpB	CDS	3.32933	3.63899	3.63568	3.35031	4.11096	3.47738	4.10463	3.10896	2.56027	0.0449738	0.833005	0.921137	-0.159002	0.46565	0.720307	-0.114028	0.599445	0.93194
b0698	kdpA	K(+) transporting P-type ATPase subunit KdpA	CDS	0.420547	0.891182	1.95249	0.676505	0.878679	0.933742	1.65692	0.996462	1.30341	-0.395048	0.43609	0.683152	0.667889	0.200937	0.491689	0.272841	0.581606	0.923882
b0699	ybfA	DUF2517 domain-containing protein YbfA	CDS	14.9995	10.0629	10.2338	51.5433	206.113	220.041	273.918	190.324	205.799	3.75793	5.94646e-05	0.00694336	0.488168	0.318903	0.611256	4.2461	2.78056e-05	0.00965549
b0700	rhsC	rhs element protein RhsC	CDS	40.1622	21.6483	59.9887	170.963	281.083	244.544	484.761	328.115	398.983	2.51536	7.74567e-05	0.00787225	0.798834	0.0467274	0.28442	3.3142	1.17156e-05	0.0048819
b0702	ybfB	uncharacterized protein YbfB	CDS	2.52328	1.22538	1.61586	12.1127	7.97087	8.53247	16.1549	12.3163	10.5204	2.41084	2.44984e-05	0.00435657	0.447101	0.150979	0.435988	2.85794	6.73918e-06	0.00334184
b0704	ybfC	uncharacterized protein YbfC	CDS	2.10273	1.7081	1.61586	15.463	5.14655	8.75785	18.5273	10.5226	12.1962	2.43302	0.000196558	0.0142661	0.490781	0.221884	0.512421	2.9238	5.40196e-05	0.0160786
b0706	ybfD	H repeat-associated putative transposase YbfD	CDS	2.06769	1.07685	1.21189	14.2066	2.60465	6.56839	11.2595	6.37736	7.16875	2.41899	0.0028349	0.0693441	0.0870437	0.875366	0.943835	2.50603	0.00234877	0.199742
b0707	ybgA	DUF1722 domain-containing protein YbgA	CDS	16.5766	7.46365	10.0318	16.4616	9.97928	9.72379	19.1675	11.3597	11.8703	0.0855869	0.810814	0.910936	0.230207	0.523734	0.75594	0.315794	0.387292	0.866229
b0708	phr	deoxyribodipyrimidine photolyase	CDS	30.4897	22.4652	25.0121	29.1864	25.5444	21.959	29.8621	27.1038	25.3699	-0.0238888	0.88974	0.947239	0.102651	0.555345	0.779568	0.0787626	0.649687	0.944518
b0709	dtpD	dipeptide:H(+) symporter DtpD	CDS	17.0672	12.6993	14.7447	19.1677	14.7179	14.3603	13.4436	16.1028	20.389	0.116048	0.589207	0.794558	0.0489475	0.818694	0.916085	0.164996	0.447239	0.887051
b0710	ybgI	radiation resistance protein YbgI	CDS	97.1113	74.8965	85.9434	90.7806	101.33	86.4516	92.2224	71.0677	93.9386	0.110878	0.485226	0.719966	-0.115	0.469755	0.723176	-0.0041219	0.979022	0.996708
b0711	pxpB	5-oxoprolinase component B	CDS	58.8766	41.8113	55.4778	61.4009	61.1623	52.8369	54.6405	44.0436	51.3916	0.167482	0.320164	0.590023	-0.224942	0.191443	0.481804	-0.0574598	0.726845	0.958264
b0712	pxpC	5-oxoprolinase component C	CDS	103.034	78.9439	83.9236	100.316	103.998	96.3042	96.2517	83.2245	94.2179	0.177019	0.210384	0.47775	-0.135373	0.329498	0.621591	0.0416458	0.758534	0.971326
b0713	pxpA	5-oxoprolinase component A	CDS	50.1152	40.1775	42.8202	45.7769	54.1329	38.2512	48.5777	37.3873	41.8022	0.0536925	0.757307	0.885193	-0.112762	0.520501	0.754148	-0.0590697	0.734331	0.960498
b0714	nei	endonuclease VIII	CDS	29.4383	22.9851	24.5408	26.6092	27.3646	27.0785	26.7742	21.8425	26.6268	0.0746116	0.624923	0.81555	-0.107345	0.485409	0.733926	-0.0327335	0.829533	0.979042
b0715	abrB	putative regulator	CDS	11.8805	11.4368	13.2298	14.6898	18.264	14.2637	13.1047	10.3233	11.7772	0.369371	0.0525795	0.248716	-0.42332	0.0310567	0.256676	-0.0539488	0.753337	0.969175
b0716	ybgO	putative fimbrial protein YbgO	CDS	4.45079	5.56989	5.79016	8.18249	8.22192	5.92443	5.34732	4.78302	5.63259	0.497687	0.0288805	0.188628	-0.502571	0.0281391	0.253632	-0.00488402	0.980461	0.996708
b0717	ybgP	putative fimbrial chaperone YbgP	CDS	1.33173	2.00516	1.71685	2.96374	2.03979	1.48111	2.1088	1.39505	1.58271	0.359784	0.264989	0.536805	-0.346608	0.285389	0.575466	0.0131761	0.967024	0.994909
b0718	ybgQ	putative fimbrial usher protein YbgQ	CDS	3.96015	4.97577	6.05947	6.6362	4.76997	6.98696	5.08372	3.90613	6.14464	0.293868	0.260315	0.532091	-0.282582	0.279528	0.571818	0.0112863	0.964555	0.994909
b0719	ybgD	putative fimbrial protein YbgD	CDS	0.245319	0.408459	1.04357	1.51408	0.470721	0.933742	0.715486	0.597877	0.372403	0.764845	0.209847	0.477571	-0.769659	0.215121	0.505875	-0.00481387	0.993888	0.997862
b0720	gltA	citrate synthase	CDS	461.305	1299.42	1805.28	2055.45	1577.54	1035.58	786.357	1045.85	1066.14	0.388669	0.4064	0.665172	-0.687757	0.159341	0.44532	-0.299088	0.519204	0.906968
b0721	sdhC	succinate:quinone oxidoreductase, membrane protein SdhC	CDS	335.246	734.743	516.233	1383	242.484	359.104	420.894	511.424	669.208	0.32325	0.603781	0.802781	-0.309413	0.619106	0.813872	0.0138367	0.982114	0.996708
b0722	sdhD	succinate:quinone oxidoreductase, membrane protein SdhD	CDS	212.446	513.952	385.921	932.128	180.506	239.456	287.324	325.564	407.641	0.281623	0.644085	0.826324	-0.405895	0.508807	0.746011	-0.124272	0.837552	0.98002
b0723	sdhA	succinate:quinone oxidoreductase, FAD binding protein	CDS	1155.42	3232.88	2528.82	5202.23	1251.43	1510.63	1707.56	1943.98	2389.29	0.203377	0.725357	0.871557	-0.398802	0.495916	0.739744	-0.195425	0.735611	0.960498
b0724	sdhB	succinate:quinone oxidoreductase, iron-sulfur cluster binding protein	CDS	526.034	1580.55	1306.79	2261.78	624.584	703.011	815.052	919.017	1073.5	0.0725359	0.89627	0.948481	-0.354418	0.529408	0.759134	-0.281883	0.615235	0.932835
b0726	sucA	subunit of E1(0) component of 2-oxoglutarate dehydrogenase	CDS	1880.93	5822.47	5868.09	5948.7	2607.76	2675.94	3227.78	3261.5	3966.55	-0.272911	0.564666	0.775963	-0.10336	0.825785	0.919407	-0.376271	0.431459	0.884415
b0727	sucB	dihydrolipoyltranssuccinylase	CDS	1036.58	3792.83	4762.71	1740.04	2030.91	1828.36	2198.43	2294.17	2433	-0.7766	0.112723	0.3474	0.306688	0.50251	0.740927	-0.469912	0.313109	0.849151
b0728	sucC	succinyl-CoA synthetase subunit beta	CDS	740.443	3229.94	4474.75	1094.52	2233.63	1812.88	1840.8	2080.97	2049.05	-0.716062	0.221372	0.490032	0.215869	0.699415	0.856626	-0.500192	0.380997	0.864864
b0729	sucD	succinyl-CoA synthetase subunit alpha	CDS	638.39	2944.13	4306.87	807.296	2201.81	1678.96	1731.44	1969.65	1697.27	-0.750917	0.243101	0.514998	0.203525	0.740983	0.881437	-0.547392	0.384657	0.866229
b0730	mngR	DNA-binding transcriptional repressor MngR	CDS	22.6394	23.4678	24.6082	18.8455	17.1656	17.3225	19.3181	19.1321	22.9028	-0.40692	0.015216	0.140048	0.201754	0.173739	0.458997	-0.205166	0.166906	0.780582
b0731	mngA	2-O-alpha-mannosyl-D-glycerate specific PTS enzyme II	CDS	4.48583	5.49562	5.85748	5.47647	4.01682	4.37893	5.38497	4.26486	6.00499	-0.191324	0.374047	0.637225	0.173342	0.420562	0.69001	-0.0179816	0.932114	0.994909
b0732	mngB	alpha-mannosidase	CDS	24.0062	19.4575	23.8339	21.777	26.329	22.1522	21.8788	19.8495	22.7631	0.0620197	0.689868	0.854542	-0.123676	0.432861	0.697135	-0.0616562	0.692154	0.949875
b0733	cydA	cytochrome bd-I subunit 1	CDS	10078.7	3956.29	3292.34	3579.39	3141.87	2803.45	5109.63	3291.47	4136.32	-0.863298	0.0566997	0.256813	0.396494	0.338947	0.625743	-0.466804	0.26518	0.834324
b0734	cydB	cytochrome bd-I subunit 2	CDS	7058.53	2715.02	2126.84	2798.7	2171.4	2008.45	3449.13	2296.45	2800.19	-0.770009	0.0960372	0.323238	0.292283	0.49603	0.739744	-0.477725	0.276792	0.837622
b0735	ybgE	PF09600 family protein YbgE	CDS	446.025	226.435	187.002	231.88	178.089	188.648	275.01	208.54	253.048	-0.521791	0.115212	0.350943	0.299241	0.342703	0.627988	-0.22255	0.475089	0.891394
b0736	ybgC	esterase/thioesterase	CDS	69.2501	89.6381	90.2187	88.3645	97.1254	92.537	73.0926	104.908	117.959	0.15846	0.414646	0.672163	0.0899971	0.638828	0.82645	0.248457	0.212905	0.80346
b0737	tolQ	Tol-Pal system protein TolQ	CDS	119.295	145.188	154.651	138.619	157.942	171.422	141.516	180.559	246.577	0.159036	0.453375	0.693544	0.280965	0.199477	0.490896	0.440001	0.0582619	0.59214
b0738	tolR	Tol-Pal system protein TolR	CDS	63.5026	72.52	73.6898	67.4572	73.3069	79.9476	65.8247	84.3406	96.3126	0.0737469	0.647456	0.828078	0.159116	0.333998	0.624173	0.232863	0.169405	0.78498
b0739	tolA	Tol-Pal system protein TolA	CDS	155.918	170.401	170.911	159.849	190.673	201.109	141.478	208.221	281.723	0.149787	0.516859	0.74017	0.194779	0.403119	0.675431	0.344566	0.155133	0.775653
b0740	tolB	Tol-Pal system periplasmic protein TolB	CDS	1358.16	1251.37	1113.29	956.772	726.793	952.288	1047.96	1184.28	1211.8	-0.498123	0.0123	0.126339	0.385826	0.0388435	0.273923	-0.112297	0.500094	0.900901
b0741	pal	peptidoglycan-associated outer membrane lipoprotein Pal	CDS	1696.42	1611	1375.73	1079.83	707.901	967.968	1256.96	1344.31	1170.32	-0.765057	0.00221694	0.0655213	0.452754	0.0337562	0.261965	-0.312303	0.118549	0.721138
b0742	cpoB	cell division coordinator CpoB	CDS	672.805	626.093	551.613	512.469	381.911	466.034	561.431	612.067	686.245	-0.443874	0.019793	0.15861	0.451046	0.0183722	0.219441	0.00717112	0.964612	0.994909
b0750	nadA	quinolinate synthase	CDS	21.0273	16.5983	16.8992	22.7113	27.5842	25.1144	17.247	21.5236	26.2544	0.467735	0.0341677	0.203986	-0.214317	0.282777	0.57507	0.253418	0.210664	0.80346
b0751	pnuC	nicotinamide riboside transporter	CDS	16.5766	14.1104	13.3308	18.0724	18.8288	17.8055	18.339	14.6281	17.1305	0.313574	0.0696708	0.278023	-0.126935	0.426803	0.693307	0.18664	0.252966	0.825975
b0752	zitB	Zn(2(+))/Cd(2(+))/Ni(2(+))/Cu(2(+)) exporter	CDS	26.4945	16.5611	19.4913	20.0052	22.7201	21.4761	19.0545	19.7698	20.8545	0.0375675	0.841744	0.924771	-0.105515	0.578425	0.789484	-0.0679476	0.719247	0.956787
b0753	ybgS	PF13985 family protein YbgS	CDS	6.48343	3.97319	4.71292	5.3154	7.15495	4.8297	5.272	5.62005	3.53782	0.189237	0.487489	0.720424	-0.25932	0.349215	0.635172	-0.0700829	0.79646	0.978415
b0754	aroG	3-deoxy-7-phosphoheptulonate synthase, Phe-sensitive	CDS	175.999	162.307	170.54	185.008	165.411	169.587	178.796	191.998	214.318	0.0312928	0.79039	0.899655	0.170147	0.170384	0.455916	0.20144	0.111468	0.710614
b0755	gpmA	2,3-bisphosphoglycerate-dependent phosphoglycerate mutase	CDS	643.822	680.121	702.157	654.986	763.383	755.043	718.838	706.093	498.833	0.101256	0.556365	0.771267	-0.176012	0.31585	0.60736	-0.0747562	0.662667	0.949427
b0756	galM	galactose-1-epimerase	CDS	225.694	651.417	904.375	325.206	1968.84	1319.28	721.549	744.995	368.539	1.02024	0.163052	0.415438	-0.977447	0.17914	0.464337	0.0427899	0.949955	0.994909
b0757	galK	galactokinase	CDS	188.265	651.12	926.694	276.53	2533.07	1746.39	726.67	753.046	350.291	1.3672	0.116862	0.353127	-1.31588	0.128888	0.406271	0.0513271	0.948419	0.994909
b0758	galT	galactose-1-phosphate uridylyltransferase	CDS	165.31	442.175	673.207	207.655	2094.05	1620.94	542.828	645.11	272.552	1.61489	0.0722594	0.28326	-1.42533	0.104091	0.37489	0.189558	0.811248	0.978415
b0759	galE	UDP-glucose 4-epimerase	CDS	248.438	610.906	901.682	268.122	2922.99	2351.64	760.976	1010.77	368.585	1.65417	0.071207	0.282053	-1.37273	0.12099	0.395424	0.28144	0.728358	0.958743
b0760	modF	ABC family protein ModF	CDS	51.6922	53.7309	59.0798	58.3083	60.7857	59.2121	58.8581	56.7585	58.7931	0.116214	0.303253	0.575959	-0.0318835	0.771487	0.8925	0.0843303	0.448997	0.887051
b0761	modE	DNA-binding transcriptional dual regulator ModE	CDS	94.2025	74.4137	78.6384	72.3216	65.3674	61.466	77.3478	68.6762	80.7183	-0.312104	0.0444733	0.230211	0.187105	0.195892	0.487099	-0.124999	0.375072	0.864864
b0762	acrZ	multidrug efflux pump accessory protein AcrZ	CDS	9.32213	8.50336	8.07929	7.82813	12.9291	8.17829	7.45612	5.93891	8.47216	0.159765	0.504901	0.730275	-0.404873	0.113806	0.386447	-0.245109	0.317798	0.850978
b0763	modA	molybdate ABC transporter periplasmic binding protein	CDS	76.4695	71.5174	63.0858	65.9432	56.1099	51.9675	75.2014	67.9189	70.1513	-0.278444	0.0646265	0.270716	0.293444	0.0537808	0.299605	0.0149995	0.912351	0.994909
b0764	modB	molybdate ABC transporter membrane subunit	CDS	27.4407	29.4462	26.931	35.9192	27.647	25.1144	26.7742	28.9373	42.0349	0.0813792	0.697916	0.857628	0.13988	0.508274	0.745767	0.221259	0.304471	0.846801
b0765	modC	molybdate ABC transporter ATP binding subunit	CDS	36.2021	30.9315	29.0518	41.8789	32.6994	28.6884	31.3308	34.6769	42.547	0.102477	0.590368	0.795108	0.0717258	0.705219	0.859757	0.174202	0.367888	0.864864
b0766	ybhA	pyridoxal phosphate/fructose-1,6-bisphosphate phosphatase	CDS	99.6696	105.642	109.912	75.7364	77.7631	83.908	99.7162	117.144	95.2885	-0.408998	0.00731324	0.1037	0.39489	0.00884941	0.193639	-0.0141071	0.908259	0.994909
b0767	pgl	6-phosphogluconolactonase	CDS	272.164	200.108	227.735	207.204	268.499	234.917	277.872	263.425	215.156	0.0217034	0.89822	0.948481	0.0902044	0.59778	0.800456	0.111908	0.514579	0.905129
b0768	ybhD	putative DNA-binding transcriptional regulator YbhD	CDS	4.41574	4.97577	5.85748	4.96104	5.64865	4.7653	3.61509	3.42783	3.58438	0.0116588	0.946402	0.971248	-0.532402	0.0123528	0.200956	-0.520743	0.0139424	0.387087
b0770	ybhI	putative tricarboxylate transporter	CDS	0.175228	0.631254	0.90892	0.934222	1.44354	0.515168	0.564857	0.478302	0.512054	0.747562	0.18968	0.449345	-0.88986	0.135993	0.415866	-0.142298	0.80972	0.978415
b0771	ybhJ	putative hydratase YbhJ	CDS	9.88285	11.3997	9.69514	12.8858	14.2785	13.4266	10.0921	11.28	11.4514	0.389979	0.024453	0.174181	-0.306607	0.0632513	0.320141	0.0833712	0.580497	0.923882
b0772	ybhC	outer membrane lipoprotein YbhC	CDS	207.4	221.347	226.186	215.87	175.861	178.184	201.805	221.932	257.935	-0.200602	0.175075	0.426385	0.258289	0.0904631	0.357987	0.0576872	0.682198	0.949745
b0773	ybhB	putative kinase inhibitor	CDS	35.7815	26.2527	24.4735	34.2441	32.5425	31.9726	47.9376	46.5946	45.759	0.19106	0.248374	0.518849	0.506417	0.00951563	0.194838	0.697477	0.00145541	0.141039
b0774	bioA	adenosylmethionine-8-amino-7-oxononanoate aminotransferase	CDS	6.51848	9.32028	11.9169	7.3127	6.33904	7.79191	7.41846	9.6059	6.8429	-0.372359	0.155535	0.408236	0.155054	0.536431	0.765516	-0.217305	0.390246	0.866229
b0775	bioB	biotin synthase	CDS	6.20307	4.56731	7.37235	4.70332	5.17793	4.02475	4.25526	4.18514	6.14464	-0.38405	0.137825	0.382878	0.0661494	0.787281	0.900521	-0.3179	0.212844	0.80346
b0776	bioF	8-amino-7-oxononanoate synthase	CDS	2.34805	3.37907	4.61193	3.12481	2.73018	2.96221	2.82429	3.14882	3.72403	-0.230346	0.385761	0.64865	0.134946	0.609107	0.808198	-0.0953999	0.716171	0.956787
b0777	bioC	malonyl-acyl carrier protein methyltransferase	CDS	2.03264	2.11656	2.6931	2.70602	2.94985	3.252	2.82429	3.0691	1.67581	0.379004	0.165165	0.418542	-0.229397	0.385356	0.66232	0.149608	0.571382	0.922353
b0778	bioD	dethiobiotin synthetase	CDS	3.22419	2.45075	4.00598	3.25367	3.60886	2.96221	3.46446	3.38797	3.35162	0.0199305	0.925981	0.96097	0.0546584	0.799946	0.904089	0.0745889	0.730726	0.960244
b0779	uvrB	UvrABC excision nuclease subunit B	CDS	199.83	135.088	151.015	126.474	146.049	140.351	147.277	129.142	140.722	-0.23506	0.165743	0.419084	0.0148297	0.926344	0.968408	-0.22023	0.191386	0.802977
b0780	ybhK	putative transferase YbhK	CDS	76.084	73.8939	75.2047	69.7123	61.4761	54.6722	79.8708	67.3608	65.7291	-0.276861	0.0640423	0.27005	0.196449	0.168946	0.455012	-0.0804119	0.555699	0.918409
b0781	moaA	GTP 3',8'-cyclase	CDS	93.9572	102.635	99.9475	98.8986	107.952	98.3648	96.1764	98.5302	115.166	0.0416131	0.726695	0.871674	0.0217624	0.854628	0.934462	0.0633754	0.596332	0.931377
b0782	moaB	protein MoaB	CDS	62.2059	41.1801	46.8262	46.6144	50.6809	50.0679	53.3602	56.6788	52.1829	-0.0276654	0.864336	0.932597	0.138607	0.401345	0.6749	0.110942	0.49879	0.900901
b0783	moaC	cyclic pyranopterin monophosphate synthase	CDS	50.4306	33.7907	36.9627	33.5998	35.5551	40.0865	35.1718	37.6264	40.3591	-0.149712	0.394769	0.655903	0.0506746	0.769415	0.892084	-0.0990377	0.569358	0.922353
b0784	moaD	molybdopterin synthase sulfur carrier subunit	CDS	9.77772	6.08975	7.64166	8.11806	8.03363	9.88478	6.3264	9.48632	12.3358	0.146863	0.596019	0.798393	0.110704	0.688445	0.850308	0.257567	0.36157	0.863181
b0785	moaE	molybdopterin synthase catalytic subunit	CDS	25.6534	16.5983	21.1408	19.973	23.0339	22.3454	18.9039	21.7627	29.8388	0.0437909	0.843351	0.925045	0.108816	0.625563	0.818466	0.152607	0.496856	0.900901
b0786	ybhL	Bax1-I family protein YbhL	CDS	210.344	143.629	125.7	129.277	222.368	168.009	200.148	174.54	147.378	0.115515	0.649315	0.829204	0.00673427	0.978725	0.991695	0.122249	0.630678	0.938898
b0787	ybhM	Bax1-I family protein YbhM	CDS	2.59337	3.1934	2.62577	2.67381	4.33063	3.57398	1.50629	3.10896	3.39817	0.331094	0.313086	0.584773	-0.405944	0.22648	0.517403	-0.0748502	0.817977	0.979042
b0788	ybhN	PF03706 family inner membrane protein YbhN	CDS	2.24292	2.11656	1.75051	2.57716	1.82012	2.86562	2.636	2.27193	1.44306	0.249125	0.385287	0.648485	-0.186443	0.513857	0.748424	0.0626814	0.826262	0.979042
b0789	clsB	cardiolipin synthase B	CDS	4.3807	3.00774	3.70301	3.15703	4.33063	3.34859	4.25526	3.50755	2.83957	-0.0338834	0.886099	0.945124	-0.0289165	0.903281	0.954354	-0.0627999	0.792573	0.978415
b0790	ybhP	endonuclease/exonuclease/phosphatase domain-containing protein YbhP	CDS	3.50456	2.15369	4.57826	2.57716	3.13814	2.83342	4.97075	2.79009	2.88612	-0.261471	0.431022	0.6812	0.319407	0.341906	0.626803	0.0579359	0.85922	0.985795
b0791	ybhQ	inner membrane protein YbhQ	CDS	59.227	47.0841	38.3093	95.0007	84.7611	54.318	46.356	46.9533	64.8912	0.694727	0.0197543	0.15861	-0.565509	0.046735	0.28442	0.129218	0.611669	0.932062
b0792	ybhR	ABC exporter membrane subunit YbhR	CDS	34.3447	20.72	21.8477	72.7726	51.0575	57.2802	51.9292	38.5033	65.4498	1.23536	0.000976561	0.0457695	-0.216657	0.417888	0.687733	1.0187	0.00329121	0.228575
b0793	ybhS	ABC exporter membrane subunit YbhS	CDS	33.9942	19.4203	23.228	75.1887	50.524	64.074	63.4523	40.4165	83.4182	1.30787	0.00179086	0.0592303	-0.0194046	0.948821	0.978891	1.28846	0.00197206	0.178643
b0794	ybhF	ABC exporter ATP binding subunit YbhF	CDS	106.433	55.8846	69.3472	222.377	154.616	201.527	186.026	107.259	224.326	1.32022	0.00237548	0.0681515	-0.160577	0.616555	0.812716	1.15964	0.00503078	0.27225
b0795	ybhG	HlyD_D23 family protein YbhG	CDS	96.901	52.9511	57.9016	194.608	150.725	173.515	172.056	95.5009	184.479	1.32034	0.00163649	0.0588816	-0.198932	0.51307	0.7478	1.12141	0.0043273	0.255997
b0796	cecR	DNA-binding transcriptional dual regulator CecR	CDS	46.0849	28.9634	30.2973	82.8558	68.7252	77.4684	91.6199	57.1172	93.7989	1.12038	0.001036	0.0469241	0.0824617	0.732716	0.877686	1.20284	0.000646678	0.0769917
b0797	rhlE	ATP-dependent RNA helicase RhlE	CDS	129.599	161.75	234.468	63.9459	193.403	202.493	156.014	211.848	168.838	-0.19343	0.643367	0.826058	0.222961	0.594437	0.798523	0.0295309	0.943273	0.994909
b0798	ybiA	N-glycosidase YbiA	CDS	33.854	19.1976	10.9407	46.1957	27.239	21.3473	15.6277	12.5953	24.951	0.56674	0.240133	0.510267	-0.834857	0.0990382	0.368586	-0.268116	0.567044	0.921561
b0799	dinG	ATP-dependent DNA helicase DinG	CDS	112.742	95.9135	94.898	129.664	114.26	101.263	90.0006	98.8491	134.018	0.185414	0.310664	0.582599	-0.0965847	0.589549	0.796962	0.0888292	0.619435	0.933333
b0800	ybiB	nonspecific DNA-binding protein YbiB	CDS	165.135	114.554	111.999	119.484	118.653	105.674	119.825	95.2219	95.9402	-0.188086	0.308786	0.581467	-0.144684	0.428421	0.694529	-0.332771	0.0887066	0.671796
b0801	hcxB	hydroxycarboxylate dehydrogenase B	CDS	51.2366	37.8381	41.6083	52.6063	51.6537	58.8257	58.2556	48.3085	47.0624	0.319482	0.0640342	0.27005	-0.0860515	0.584031	0.792207	0.233431	0.158001	0.778415
b0802	ybiJ	DUF1471 domain-containing protein YbiJ	CDS	11.1795	7.79785	10.806	8.05364	13.2429	12.2674	9.26366	11.6785	8.23941	0.172068	0.494113	0.723133	-0.201288	0.426991	0.693307	-0.0292202	0.906734	0.994509
b0803	ybiI	zinc finger domain-containing protein YbiI	CDS	3.85501	3.23054	3.56835	2.44831	4.86411	3.05881	1.95817	3.0691	2.79302	-0.0384959	0.893577	0.947705	-0.409362	0.184215	0.469782	-0.447858	0.150809	0.773282
b0804	ybiX	PKHD-type hydroxylase YbiX	CDS	2.55833	2.97061	2.49111	2.67381	3.92267	4.60431	3.80337	2.39151	2.65337	0.481976	0.0952041	0.323058	-0.337333	0.225239	0.515817	0.144643	0.595184	0.931333
b0805	fiu	iron catecholate outer membrane transporter Fiu	CDS	4.20547	6.8324	8.58424	6.60398	14.3413	26.9175	12.3139	13.3925	5.53949	1.28551	0.0393552	0.21672	-0.612947	0.271651	0.564273	0.672558	0.235714	0.809469
b0806	mcbA	DUF1471 domain-containing protein McbA	CDS	0.490638	1.22538	0.63961	1.5463	1.22387	1.09473	0.7908	0.677594	0.884456	0.718013	0.0670545	0.274061	-0.716435	0.0710637	0.329227	0.00157791	0.996629	0.998623
b0807	rlmF	23S rRNA m(6)A1618 methyltransferase	CDS	55.372	65.7247	76.9889	47.7097	64.3632	72.6387	56.2975	78.9198	91.8903	-0.100868	0.661125	0.837044	0.297847	0.213658	0.504635	0.196979	0.399224	0.866229
b0808	ybiO	moderate conductance mechanosensitive channel YbiO	CDS	8.34085	8.2063	11.4793	8.89121	13.5881	11.1405	10.7323	9.44646	10.3807	0.262135	0.237154	0.508004	-0.137738	0.522918	0.755379	0.124397	0.564208	0.921194
b0809	glnQ	L-glutamine ABC transporter ATP binding subunit	CDS	166.817	185.217	185.925	238.484	203.665	233.596	199.583	275.462	388.276	0.328975	0.159524	0.412358	0.353331	0.133892	0.415433	0.682306	0.011207	0.373738
b0810	glnP	L-glutamine ABC transporter membrane subunit	CDS	148.804	170.699	179.36	223.343	171.656	211.573	173.6	252.583	337.862	0.282024	0.241637	0.512158	0.332885	0.173079	0.458997	0.614909	0.023168	0.464872
b0811	glnH	L-glutamine ABC transporter periplasmic binding protein	CDS	605.553	696.719	774.231	738.905	694.313	757.683	884.115	979.801	1168.13	0.0773661	0.6299	0.817693	0.468759	0.0143156	0.206137	0.546125	0.00644012	0.315717
b0812	dps	DNA protection during starvation protein	CDS	333.844	150.016	172.964	209.459	291.533	199.209	230.387	163.978	200.911	0.0922539	0.766788	0.88906	-0.234202	0.457937	0.713697	-0.141949	0.64942	0.944518
b0813	rhtA	L-threonine/L-homoserine exporter	CDS	22.7095	22.9851	26.2577	16.5905	20.9628	23.8909	27.3014	31.1295	27.6509	-0.227775	0.197304	0.461373	0.486368	0.0155474	0.209808	0.258593	0.148249	0.768427
b0814	ompX	outer membrane protein X	CDS	2015.26	1344.31	1371.73	1283.4	2066.18	2304.31	2609.91	3103.66	2351.44	0.257006	0.337936	0.603841	0.512433	0.0744944	0.336679	0.769439	0.0143771	0.387087
b0815	opgE	phosphoethanolamine transferase OpgE	CDS	26.3192	44.3363	41.1707	57.5674	51.1516	46.6227	31.8203	46.9134	82.301	0.474192	0.183645	0.439547	0.0512243	0.879409	0.945467	0.525417	0.145462	0.763775
b0817	mntR	DNA-binding transcriptional dual regulator MntR	CDS	31.0504	36.7984	40.7667	40.4615	29.2788	33.2927	31.858	36.1517	41.4763	-0.0761743	0.669199	0.841194	0.0873945	0.624821	0.818237	0.0112202	0.949607	0.994909
b0818	ybiR	putative transporter YbiR	CDS	53.059	67.9527	70.8621	72.1606	60.6916	59.8239	64.2431	73.2599	75.4581	0.0060103	0.9686	0.983037	0.144333	0.356421	0.642528	0.150343	0.337829	0.855854
b0819	ldtB	L,D-transpeptidase LdtB	CDS	270.272	351.98	403.493	199.344	282.715	286.691	270.943	418.195	327.063	-0.416082	0.0928135	0.320104	0.402588	0.102287	0.371645	-0.0134939	0.952717	0.994909
b0820	ybiT	putative ATP-binding protein YbiT	CDS	275.774	393.606	449.107	304.363	307.914	375.59	375.103	530.915	482.587	-0.179162	0.409967	0.668624	0.491233	0.0419394	0.27784	0.312071	0.1665	0.780582
b0821	ybiU	DUF1479 domain-containing protein YbiU	CDS	12.1959	11.9196	21.8814	11.9194	18.0129	17.4835	15.5148	18.4943	17.1771	0.043434	0.873664	0.936989	0.110218	0.687913	0.850308	0.153652	0.57748	0.922353
b0822	ybiV	sugar phosphatase YbiV	CDS	33.7139	36.5756	44.5034	24.1287	34.8647	35.8042	42.1384	50.5007	40.8712	-0.276121	0.172653	0.424182	0.494026	0.0264162	0.248863	0.217905	0.272329	0.837622
b0823	ybiW	putative pyruvate formate lyase	CDS	9.11185	6.53534	7.64166	8.50464	8.00225	6.69718	7.94566	5.54033	6.00499	-0.0054768	0.97918	0.98891	-0.250526	0.253151	0.544314	-0.256003	0.244219	0.818899
b0824	ybiY	putative pyruvate formate-lyase activating enzyme YbiY	CDS	1.50696	1.18824	1.04357	1.38523	1.53769	1.12693	0.677829	0.677594	1.53616	0.115783	0.740769	0.878567	-0.503498	0.185804	0.47239	-0.387715	0.303594	0.846801
b0825	fsaA	fructose-6-phosphate aldolase 1	CDS	15.4901	10.6942	9.49316	8.50464	11.3287	9.43401	10.657	10.4031	12.6617	-0.285485	0.219888	0.487898	0.203697	0.372478	0.653247	-0.0817882	0.714802	0.956787
b0826	moeB	molybdopterin-synthase adenylyltransferase	CDS	222.855	154.583	151.251	113.46	97.6275	106.704	159.779	127.388	133.041	-0.734324	0.00211625	0.065322	0.403054	0.0443202	0.282673	-0.33127	0.0870188	0.668265
b0827	moeA	molybdopterin molybdotransferase	CDS	523.581	351.386	345.928	260.068	246.595	231.278	365.764	245.767	302.112	-0.726353	0.00563313	0.0911334	0.308132	0.159645	0.445574	-0.41822	0.0671349	0.628654
b0828	iaaA	isoaspartyl dipeptidase proenzyme	CDS	45.8747	34.7932	37.9726	49.8359	46.162	45.0128	43.8329	33.1224	36.7282	0.249138	0.137145	0.382519	-0.310625	0.0725175	0.333139	-0.0614874	0.697231	0.950602
b0829	gsiA	glutathione ABC transporter ATP binding subunit GsiA	CDS	97.2515	65.7247	72.5116	85.4974	98.6631	82.1371	89.1345	70.988	81.2769	0.17736	0.322186	0.591531	-0.1416	0.424809	0.692912	0.0357599	0.83759	0.98002
b0830	gsiB	glutathione ABC transporter periplasmic binding protein	CDS	90.5928	54.325	55.9491	70.7753	72.742	66.5854	79.419	61.3821	58.3741	0.0648338	0.765379	0.888448	-0.0768945	0.723768	0.871408	-0.0120607	0.955651	0.994909
b0831	gsiC	glutathione ABC transporter membrane subunit GsiC	CDS	30.3845	22.5395	19.5586	27.1569	33.327	29.0748	28.0546	24.0347	26.4871	0.305208	0.128058	0.370054	-0.188708	0.32746	0.619821	0.1165	0.539214	0.907646
b0832	gsiD	glutathione ABC transporter membrane subunit GsiD	CDS	18.5742	12.7736	10.7724	17.7824	21.308	17.4191	18.3767	16.7007	15.6409	0.423963	0.0762049	0.290793	-0.155726	0.480658	0.730186	0.268237	0.237996	0.809665
b0833	pdeI	putative c-di-GMP phosphodiesterase PdeI	CDS	11.9856	9.50595	9.86346	14.2066	20.4607	15.455	10.2804	10.2436	15.5478	0.676532	0.0143123	0.135853	-0.475667	0.0622049	0.319221	0.200865	0.394362	0.866229
b0834	dgcI	putative diguanylate cyclase DgcI	CDS	7.95535	5.30996	5.01589	8.408	9.22613	8.88664	4.63183	5.73962	7.16875	0.536437	0.0435817	0.228434	-0.598086	0.0285281	0.253632	-0.0616485	0.795761	0.978415
b0835	rimO	ribosomal protein S12 methylthiotransferase RimO	CDS	92.3101	159.447	180.976	116.359	123.015	169.297	126.189	201.883	229.493	-0.082549	0.786534	0.898434	0.44809	0.16501	0.453137	0.365541	0.248543	0.820954
b0836	bssR	regulator of biofilm formation	CDS	1.1565	1.15111	0.875256	1.12751	1.66321	1.25572	0.564857	0.916745	1.34996	0.347432	0.311408	0.58347	-0.529401	0.145448	0.42742	-0.181968	0.605151	0.93194
b0837	yliI	aldose sugar dehydrogenase YliI	CDS	8.51608	6.4982	6.66541	6.53955	7.71982	5.63465	5.91217	5.34104	6.88945	-0.123893	0.538086	0.753734	-0.133929	0.509012	0.746011	-0.257822	0.21821	0.80346
b0838	gstB	glutathione S-transferase GstB	CDS	142.741	113.477	96.3118	113.009	97.5333	97.0447	141.93	125.036	117.167	-0.196734	0.252783	0.523533	0.320659	0.077495	0.342476	0.123924	0.461331	0.889195
b0839	dacC	D-alanyl-D-alanine carboxypeptidase DacC	CDS	115.195	91.6804	90.0504	95.8705	124.051	93.9859	111.578	102.038	109.579	0.0802422	0.608443	0.803504	0.0420521	0.787227	0.900521	0.122294	0.439548	0.886226
b0840	deoR	DNA-binding transcriptional repressor DeoR	CDS	65.1147	76.8273	79.2107	65.9432	88.4327	70.9	76.67	91.6745	81.0441	0.0266636	0.861755	0.931741	0.146677	0.349918	0.635745	0.173341	0.273956	0.837622
b0841	ybjG	undecaprenyl pyrophosphate phosphatase	CDS	29.0528	48.1238	60.763	26.1904	68.38	54.0926	51.3644	82.7064	44.3625	0.10799	0.793885	0.900937	0.263461	0.528113	0.758193	0.371451	0.379785	0.864864
b0842	mdfA	multidrug efflux pump MdfA/Na(+):H(+) antiporter/K(+):H(+) antiporter	CDS	26.0389	32.4539	42.3826	24.6763	48.139	50.1645	32.8747	59.6283	50.1813	0.285737	0.392642	0.654455	0.21417	0.517416	0.751769	0.499907	0.151486	0.773282
b0843	ybjH	uncharacterized protein YbjH	CDS	10.6539	11.3254	11.9506	11.7905	14.6551	14.7145	12.0126	14.1896	15.7806	0.278574	0.125803	0.366588	0.0280004	0.869115	0.940693	0.306575	0.0968448	0.699831
b0844	ybjI	5-amino-6-(5-phospho-D-ribitylamino)uracil phosphatase	CDS	30.3144	24.1362	30.3983	33.9219	31.35	29.0104	34.7199	32.9231	30.7232	0.151957	0.307496	0.580842	0.0612964	0.672979	0.843705	0.213253	0.163532	0.780582
b0845	ybjJ	inner membrane protein YbjJ	CDS	19.4853	20.4972	26.8636	29.8951	32.1345	29.4612	30.0128	29.1366	39.8936	0.452565	0.0307592	0.194408	0.114043	0.535089	0.764387	0.566609	0.0108101	0.373738
b0846	rcdA	RcdA	CDS	10.7239	7.94638	10.6041	16.4938	13.6509	11.6557	9.90383	7.61297	15.8737	0.513354	0.0958833	0.323065	-0.325652	0.26851	0.5631	0.187702	0.515398	0.905532
b0847	ybjL	putative transport protein YbjL	CDS	101.492	92.7944	102.068	79.9565	98.1923	90.7339	105.252	102.795	94.0317	-0.140349	0.267095	0.538454	0.167977	0.190463	0.480133	0.0276289	0.821186	0.979042
b0848	ybjM	putative inner membrane protein	CDS	8.27076	5.60702	6.86739	5.3154	12.6781	6.4396	5.0084	6.21792	6.88945	0.23593	0.481938	0.717617	-0.432942	0.213779	0.504635	-0.197012	0.558949	0.91965
b0849	grxA	reduced glutaredoxin 1	CDS	1.6121	1.63383	1.54853	1.28858	3.5461	2.06067	0.828458	1.35519	3.02577	0.524355	0.302746	0.575732	-0.421668	0.405461	0.675801	0.102687	0.839798	0.980784
b0850	ybjC	DUF1418 domain-containing protein YbjC	CDS	28.9827	19.2718	17.3368	19.7153	20.9314	22.5386	23.3474	18.6538	24.4855	-0.0538946	0.803881	0.906485	0.0732875	0.736215	0.878461	0.0193928	0.928778	0.994909
b0851	nfsA	NADPH-dependent nitro/quinone reductase NfsA	CDS	117.718	70.1806	70.6601	74.2867	69.9491	81.8151	84.465	69.9516	71.0823	-0.193855	0.370022	0.635565	-0.00344538	0.986995	0.994874	-0.1973	0.362222	0.863489
b0852	rimK	ribosomal protein S6 modification protein	CDS	98.443	75.1564	71.0641	68.1338	65.085	72.1557	85.896	69.4335	90.4473	-0.252531	0.145216	0.393186	0.259019	0.136418	0.416145	0.00648779	0.968239	0.994909
b0853	ybjN	protein YbjN	CDS	118.91	112.475	95.4366	130.791	93.9558	97.8497	113.461	116.506	95.3816	-0.0187579	0.91061	0.955397	0.0123376	0.941138	0.97531	-0.0064203	0.969349	0.994909
b0854	potF	putrescine ABC transporter periplasmic binding protein	CDS	8.37589	12.1052	12.7249	27.2535	11.5797	15.2296	11.5607	16.1028	10.8462	0.702858	0.0580831	0.25997	-0.48877	0.165079	0.453137	0.214088	0.526149	0.906968
b0855	potG	putrescine ABC transporter ATP binding subunit	CDS	3.81997	4.71584	6.53076	11.0496	5.08378	6.31081	4.36823	7.9717	8.37906	0.573712	0.143455	0.390705	-0.117031	0.750246	0.886132	0.456681	0.236167	0.809469
b0856	potH	putrescine ABC transporter membrane subunit PotH	CDS	3.64474	2.93348	3.4337	7.86035	3.92267	5.08728	4.29292	7.9717	5.21364	0.751212	0.036879	0.212551	0.0514244	0.869131	0.940693	0.802637	0.0285576	0.485712
b0857	potI	putrescine ABC transporter membrane subunit PotI	CDS	2.87374	3.49046	4.27529	4.83218	3.35781	3.79936	2.97492	4.10542	4.51538	0.171406	0.492262	0.721778	-0.0503152	0.838704	0.926532	0.121091	0.628141	0.937823
b0858	ybjO	putative inner membrane protein	CDS	6.62362	9.35741	7.9783	7.95699	9.53994	9.20862	9.52726	10.6024	8.93766	0.156781	0.399306	0.658038	0.122454	0.506786	0.744108	0.279235	0.150149	0.772921
b0859	rlmC	23S rRNA m(5)U747 methyltransferase	CDS	28.4921	42.8139	50.2936	30.4427	40.9527	49.7781	42.3267	53.809	57.0707	-0.00510348	0.983884	0.990793	0.338174	0.20202	0.49278	0.333071	0.208443	0.80346
b0860	artJ	L-arginine ABC transporter periplasmic binding protein	CDS	26.8449	26.3641	30.0953	32.73	31.4755	43.8537	38.6739	45.4785	68.429	0.375215	0.125411	0.365959	0.497268	0.0516066	0.295391	0.872483	0.00349338	0.231062
b0861	artM	L-arginine ABC transporter membrane subunit ArtM	CDS	79.5885	66.9872	65.3412	97.5456	69.6039	97.3667	85.1805	108.893	171.538	0.319821	0.232873	0.504094	0.466711	0.0947151	0.363269	0.786532	0.0119225	0.373738
b0862	artQ	L-arginine ABC transporter membrane subunit ArtQ	CDS	77.2405	69.8835	68.9096	93.0034	67.2817	87.9005	79.6826	102.078	166.464	0.200135	0.444207	0.687709	0.48832	0.0826128	0.348076	0.688456	0.0224961	0.464872
b0863	artI	putative ABC transporter periplasmic binding protein ArtI	CDS	265.015	202.076	198.313	253.561	175.798	248.665	268.684	269.483	353.969	0.0270999	0.892262	0.947256	0.395887	0.0721896	0.332391	0.422987	0.057581	0.59214
b0864	artP	L-arginine ABC transporter ATP binding subunit	CDS	111.83	120.607	131.962	182.56	128.13	171.969	144.114	192.875	301.134	0.405456	0.142474	0.388889	0.402691	0.144764	0.427051	0.808147	0.0108744	0.373738
b0865	ybjP	DUF3828 domain-containing lipoprotein YbjP	CDS	56.4234	36.7613	42.3489	41.589	55.9844	48.3614	52.9083	43.6052	35.7972	0.106628	0.618724	0.812038	-0.141079	0.512739	0.747776	-0.0344512	0.87159	0.987856
b0866	ybjQ	putative heavy metal binding protein YbjQ	CDS	44.2275	36.4271	33.8657	35.9514	51.5282	41.149	37.017	39.0613	35.4248	0.167636	0.334763	0.601992	-0.20607	0.242152	0.531638	-0.0384341	0.820805	0.979042
b0867	amiD	N-acetylmuramoyl-L-alanine amidase D	CDS	68.7244	62.4942	56.4877	60.0157	82.0623	65.6517	58.5192	65.0889	66.1946	0.146258	0.345658	0.611905	-0.130282	0.398653	0.672817	0.0159762	0.915922	0.994909
b0868	ybjS	putative epimerase YbjS	CDS	76.855	82.1744	85.5731	92.7457	86.2988	84.6163	85.7077	103.512	93.4731	0.108231	0.372573	0.636796	0.100538	0.406097	0.675801	0.208769	0.103596	0.699831
b0869	ybjT	putative NAD(P)-binding protein YbjT	CDS	87.3686	73.2255	67.9333	84.08	69.5725	63.3656	77.762	76.9667	84.9543	-0.0745438	0.623145	0.815017	0.143256	0.353762	0.640167	0.0687118	0.650361	0.944599
b0870	ltaE	low-specificity L-threonine aldolase	CDS	150.381	116.893	113.548	124.96	114.668	93.4386	142.683	134.762	125.546	-0.193298	0.244033	0.5154	0.274962	0.10988	0.382236	0.081664	0.611335	0.932062
b0871	poxB	pyruvate oxidase	CDS	37.1834	18.1578	30.331	21.8737	23.1908	23.8265	37.0546	24.234	17.7357	-0.314666	0.33027	0.597403	0.198775	0.532218	0.760828	-0.115891	0.713506	0.956787
b0872	hcr	NADH oxidoreductase	CDS	2.52328	2.63641	2.28913	2.48052	3.95405	2.70463	1.99583	1.95307	2.42062	0.295547	0.219606	0.487714	-0.52296	0.0468529	0.28442	-0.227413	0.348126	0.855854
b0873	hcp	protein S-nitrosylase	CDS	2.80365	1.29964	2.52478	3.02817	2.88709	2.73683	1.39332	2.55094	2.00166	0.381277	0.252081	0.523533	-0.541995	0.120354	0.394893	-0.160718	0.627537	0.937593
b0874	lysO	L-lysine/thialysine exporter	CDS	21.0273	26.7355	29.3547	25.7716	25.4817	25.211	22.632	32.0861	32.2594	-0.0123022	0.947629	0.971248	0.185515	0.335064	0.624173	0.173213	0.366705	0.864864
b0875	aqpZ	water channel AqpZ	CDS	2.55833	3.5276	4.67925	3.70467	3.95405	4.41112	3.27617	4.54387	3.63093	0.164089	0.516162	0.739886	-0.0758251	0.762679	0.890241	0.0882638	0.726898	0.958264
b0876	ybjD	DUF2813 domain-containing protein YbjD	CDS	90.9433	82.2858	91.5653	69.7767	109.427	91.2169	86.3102	99.4071	79.2752	0.0303285	0.863162	0.932107	-0.0292059	0.868211	0.94043	0.0011226	0.994908	0.997862
b0877	ybjX	DUF535 domain-containing protein YbjX	CDS	305.212	399.51	429.111	151.505	367.162	302.146	430.233	610.473	340.748	-0.46607	0.191471	0.452045	0.75107	0.0496025	0.290625	0.285	0.40943	0.86987
b0878	macA	ABC-type tripartite efflux pump membrane fusion protein	CDS	31.3308	31.934	29.8934	34.5984	33.986	35.0314	33.4772	31.0896	43.9901	0.153495	0.325742	0.593514	0.0668509	0.661613	0.837446	0.220346	0.170123	0.78498
b0879	macB	ABC-type tripartite efflux pump ATP binding/membrane subunit	CDS	42.2299	40.2517	35.2796	46.9044	70.9847	47.6852	35.3601	37.7858	49.5761	0.491644	0.0360471	0.209693	-0.432429	0.0586691	0.307574	0.0592144	0.774085	0.974924
b0880	cspD	DNA replication inhibitor CspD	CDS	138.921	147.194	108.902	284.422	266.679	199.402	161.888	130.058	178.707	0.925955	0.000774398	0.0393792	-0.673226	0.00562049	0.17496	0.252729	0.208256	0.80346
b0881	clpS	specificity factor for ClpA-ClpP chaperone-protease complex	CDS	17.7681	17.0067	18.1784	16.8804	24.6971	22.442	16.1926	17.4182	15.8271	0.273728	0.13223	0.37611	-0.372761	0.0508815	0.293923	-0.0990326	0.56549	0.921194
b0882	clpA	ATP-dependent Clp protease ATP-binding subunit ClpA	CDS	795.78	531.479	528.52	1005.58	1379.49	995.143	845.328	667.072	692.529	0.865085	0.00296899	0.0693441	-0.616374	0.018311	0.219441	0.248711	0.275693	0.837622
b0884	infA	translation initiation factor IF-1	CDS	294.313	577.783	515.459	377.103	438.147	474.18	433.848	668.467	566.331	-0.105804	0.690406	0.854954	0.371934	0.182148	0.467605	0.266129	0.327829	0.854919
b0885	aat	leucyl/phenylalanyl-tRNA--protein transferase	CDS	55.3019	43.7051	40.1945	37.0789	39.5405	37.1243	43.1928	47.5113	46.69	-0.291337	0.0681709	0.27526	0.272449	0.0848551	0.351198	-0.0188878	0.896266	0.992198
b0886	cydC	glutathione/L-cysteine ABC exporter subunit CydC	CDS	277.351	180.836	173.705	164.649	181.196	178.216	211.219	208.181	234.008	-0.269937	0.167603	0.420514	0.318222	0.110593	0.382687	0.048285	0.794467	0.978415
b0887	cydD	glutathione/L-cysteine ABC exporter subunit CydD	CDS	242.691	174.3	176.667	142.582	185.15	172.807	210.202	192.277	237.081	-0.246146	0.180828	0.435775	0.353558	0.0668045	0.322936	0.107412	0.542627	0.908083
b0888	trxB	thioredoxin reductase	CDS	490.112	515.475	485.7	454.451	340.331	425.174	531.38	598.077	537.051	-0.289727	0.0694561	0.277777	0.449999	0.0107775	0.198904	0.160272	0.284186	0.842849
b0889	lrp	DNA-binding transcriptional dual regulator Lrp	CDS	203.019	193.461	197.202	248.149	217.975	195.055	222.704	210.732	211.618	0.155346	0.223225	0.491272	-0.0356129	0.771208	0.892426	0.119733	0.339852	0.855854
b0890	ftsK	cell division DNA translocase FtsK	CDS	703.785	601.103	610.996	705.595	730.276	683.853	689.503	707.528	924.489	0.145865	0.364717	0.63025	0.13118	0.412923	0.683341	0.277045	0.103065	0.699831
b0891	lolA	outer membrane lipoprotein carrier protein	CDS	225.869	175.934	168.487	211.682	213.048	221.329	239.236	231.658	265.011	0.179966	0.220967	0.48951	0.18783	0.203045	0.493875	0.367797	0.0247529	0.470979
b0892	rarA	replication-associated recombination protein A	CDS	175.193	152.986	138.088	169.771	157.974	169.394	169.947	180.838	226.933	0.0924903	0.538058	0.753734	0.216651	0.167782	0.454471	0.309142	0.0608618	0.606241
b0893	serS	serine--tRNA ligase	CDS	1564.19	1246.88	1237.85	1207.08	1096.21	1060.34	1438.8	1289.1	1553.57	-0.267512	0.113789	0.348667	0.348083	0.0485755	0.288372	0.0805717	0.610851	0.932062
b0894	dmsA	dimethyl sulfoxide reductase subunit A	CDS	10.1282	8.72616	12.9605	11.1784	14.3727	11.5591	11.1089	11.0807	13.0341	0.221704	0.278253	0.550486	-0.0757571	0.702825	0.858258	0.145947	0.468306	0.890251
b0895	dmsB	dimethyl sulfoxide reductase subunit B	CDS	1.85742	2.00516	2.15448	2.28723	2.98123	3.54178	2.86194	3.2684	2.83957	0.548871	0.0273652	0.183329	0.0262701	0.901748	0.95346	0.575141	0.0231002	0.464872
b0896	dmsC	dimethyl sulfoxide reductase subunit C	CDS	5.39702	4.27025	4.98223	6.82948	7.53153	6.56839	5.76155	5.3809	5.63259	0.513993	0.0096606	0.11603	-0.319025	0.0732938	0.333741	0.194968	0.2506	0.822243
b0897	ycaC	putative hydrolase YcaC	CDS	17.5929	10.6571	11.816	15.9784	11.5483	8.33928	18.8286	12.5554	5.07399	-0.159839	0.725297	0.871557	0.026201	0.953984	0.981543	-0.133638	0.769085	0.97436
b0898	ycaD	putative transporter YcaD	CDS	71.1425	94.6139	75.07	38.7863	76.4137	67.5192	63.9795	93.9465	75.2253	-0.398259	0.150499	0.400721	0.351565	0.198871	0.490642	-0.0466938	0.857862	0.985701
b0899	ycaM	putative transporter YcaM	CDS	35.5012	45.1532	37.6697	64.3324	17.0401	17.0649	25.0044	21.6432	32.3525	-0.265457	0.596554	0.798393	-0.317691	0.529118	0.758979	-0.583148	0.261614	0.83293
b0900	ycaN	putative DNA-binding transcriptional regulator YcaN	CDS	7.04416	6.05261	6.42977	9.02007	9.32027	5.92443	6.13812	5.54033	6.70325	0.313208	0.155575	0.408236	-0.401029	0.0795079	0.344755	-0.0878214	0.676863	0.949532
b0901	ycaK	putative oxidoreductase YcaK	CDS	2.83869	2.63641	3.66934	2.38388	2.88709	2.73683	2.59834	2.55094	1.90856	-0.19208	0.387272	0.649323	-0.178736	0.427095	0.693307	-0.370816	0.117958	0.719666
b0902	pflA	pyruvate formate-lyase activating enzyme	CDS	194.853	127.885	109.643	102.185	96.6546	101.005	161.813	124.797	120.286	-0.528066	0.0341958	0.203986	0.440506	0.0672529	0.323233	-0.0875596	0.688892	0.949745
b0903	pflB	pyruvate formate-lyase	CDS	8130.12	2805.89	2348.48	3803.86	2215.56	2781	3946.28	2757.05	3006.83	-0.594098	0.220071	0.488045	0.141924	0.759066	0.888913	-0.452174	0.341148	0.855854
b0904	focA	formate channel FocA	CDS	470.136	199.179	189.426	187.166	223.404	248.472	256.784	203.478	223.721	-0.38185	0.272819	0.545246	0.0536006	0.873206	0.943144	-0.328249	0.341447	0.855854
b0905	ycaO	ribosomal protein S12 methylthiotransferase accessory factor YcaO	CDS	323.716	423.052	455.335	316.927	262.505	399.287	388.358	499.307	535.468	-0.296595	0.181759	0.436616	0.540083	0.0271228	0.2506	0.243489	0.265217	0.834324
b0906	ycaP	DUF421 domain-containing protein YcaP	CDS	3.74988	3.15627	4.61193	5.15433	5.20931	2.96221	4.33057	3.90613	3.49127	0.209304	0.430215	0.681057	-0.182875	0.490611	0.738309	0.0264289	0.920034	0.994909
b0907	serC	phosphoserine/phosphohydroxythreonine aminotransferase	CDS	385.116	283.322	299.809	236.519	260.309	246.959	387.003	378.098	329.763	-0.380483	0.0281457	0.186164	0.557796	0.00400656	0.154477	0.177314	0.254825	0.828787
b0908	aroA	3-phosphoshikimate 1-carboxyvinyltransferase	CDS	173.896	147.713	170.776	118.453	143.695	155.226	190.056	212.884	188.436	-0.23845	0.112414	0.347041	0.502725	0.00480289	0.173604	0.264275	0.0829425	0.66599
b0909	ycaL	periplasmic protease YcaL	CDS	3.57465	4.45591	5.75649	5.44426	4.48754	5.02289	4.97075	3.90613	5.16709	0.116539	0.600602	0.801129	-0.0911504	0.682393	0.848344	0.0253885	0.909199	0.994909
b0910	cmk	cytidylate kinase	CDS	415.08	584.95	606.855	474.069	442.634	511.336	426.015	626.496	626.567	-0.17023	0.418093	0.67434	0.233617	0.274101	0.566276	0.0633868	0.75924	0.971371
b0911	rpsA	30S ribosomal subunit protein S1	CDS	13648.2	14233.3	14963.6	11075.5	7122.54	9845.6	11483.9	13405	13422.2	-0.611456	0.0102273	0.118295	0.450089	0.0411012	0.276375	-0.161367	0.415486	0.87489
b0912	ihfB	integration host factor subunit beta	CDS	232.843	229.108	237.396	234.876	209.722	230.377	208.809	265.976	266.221	-0.0511791	0.69883	0.85774	0.134624	0.320578	0.612604	0.0834451	0.53108	0.907646
b0913	ycaI	metallo-beta-lactamase superfamily inner membrane protein YcaI	CDS	12.5463	13.4049	19.5586	22.1958	18.8288	18.1597	13.3683	15.6245	15.0358	0.378659	0.0855035	0.309468	-0.426804	0.0578032	0.306905	-0.0481445	0.812352	0.978415
b0914	msbA	ATP-binding lipopolysaccharide transport protein	CDS	339.031	388.927	425.273	335.547	377.769	444.236	444.505	544.786	560.14	0.00539172	0.97389	0.985718	0.420647	0.0274067	0.252105	0.426038	0.0259352	0.470979
b0915	lpxK	tetraacyldisaccharide 4'-kinase	CDS	88.9457	103.451	114.793	96.4826	109.301	116.106	112.633	140.74	153.383	0.0674205	0.673362	0.843472	0.337504	0.0568534	0.305172	0.404924	0.0278139	0.479433
b0916	ycaQ	interstrand DNA crosslink repair glycosylase	CDS	34.5549	32.3425	37.939	34.5018	31.601	31.9726	33.5525	42.4493	36.542	-0.0962334	0.489592	0.720748	0.198492	0.171432	0.456762	0.102259	0.463818	0.889195
b0917	ycaR	PF03966 family protein YcaR	CDS	96.8309	78.424	82.7454	70.872	51.2772	60.2424	94.4442	82.9057	49.8088	-0.500335	0.0578323	0.259405	0.316987	0.202034	0.49278	-0.183348	0.446285	0.887051
b0918	kdsB	3-deoxy-manno-octulosonate cytidylyltransferase	CDS	332.092	306.827	239.585	237.969	205.046	216.145	310.257	306.671	283.491	-0.414405	0.0181161	0.154061	0.449975	0.0121238	0.200795	0.0355708	0.810499	0.978415
b0919	ycbJ	putative phosphotransferase YcbJ	CDS	58.3159	33.9392	31.0716	52.3164	62.8569	52.2895	47.4104	31.7274	38.7299	0.441326	0.111219	0.345946	-0.506524	0.0735453	0.333838	-0.0651983	0.800391	0.978415
b0920	elyC	envelope biogenesis factor	CDS	17.4527	14.9273	15.216	18.0401	17.9815	17.4835	18.4144	18.4146	19.9235	0.168769	0.238673	0.508461	0.084844	0.541722	0.770166	0.253613	0.0906056	0.681505
b0921	cmoM	tRNA cmo(5)U34 methyltransferase	CDS	105.803	127.699	113.615	126.829	107.858	98.719	104.009	120.891	118.564	-0.0581243	0.679385	0.848208	0.0428465	0.760161	0.889522	-0.0152778	0.913127	0.994909
b0922	mukF	chromosome partitioning protein MukF	CDS	191.664	206.494	185.352	216.643	176.991	180.953	194.65	196.662	236.243	-0.02223	0.870314	0.935961	0.127177	0.361541	0.644924	0.104947	0.448126	0.887051
b0923	mukE	chromosome partitioning protein MukE	CDS	162.612	178.719	156.637	182.334	143.884	148.433	165.541	170.315	187.319	-0.0691768	0.604945	0.80306	0.140398	0.304836	0.595495	0.0712211	0.594543	0.931333
b0924	mukB	chromosome partitioning protein MukB	CDS	1065.25	1005.59	879.329	992.079	812.872	840.045	1008.23	987.654	1071.26	-0.157527	0.295818	0.567685	0.21363	0.166431	0.453676	0.0561025	0.701941	0.953386
b0925	ldtD	L,D-transpeptidase LdtD	CDS	166.467	111.732	120.247	136.912	171.97	148.722	163.357	130.417	119.634	0.199706	0.312192	0.584152	-0.146455	0.452626	0.709223	0.0532506	0.781856	0.974924
b0926	mepK	peptidoglycan L,D-endopeptidase	CDS	208.837	222.276	207.57	334.548	282.37	212.635	237.202	271.157	359.275	0.377233	0.0898295	0.315615	0.0646991	0.751983	0.886149	0.441932	0.053027	0.58195
b0927	gloC	hydroxyacylglutathione hydrolase GloC	CDS	277.07	240.991	218.848	300.691	240.319	210.124	270.002	284.669	324.27	0.0275848	0.869712	0.935732	0.226671	0.198692	0.49049	0.254256	0.154045	0.774399
b0928	aspC	aspartate aminotransferase	CDS	1208.65	1157.01	977.594	1076.55	620.096	701.143	1184.39	1166.38	1145.46	-0.479551	0.0469122	0.236622	0.5441	0.0282403	0.253632	0.0645488	0.763846	0.972432
b0929	ompF	outer membrane porin F	CDS	5496.69	11786.9	11474.3	3853.92	1308.82	1816.55	3126.94	2169.66	1468.8	-2.04281	0.00220615	0.0655213	-0.0448964	0.92462	0.9676	-2.0877	0.00194612	0.178643
b0930	asnS	asparagine--tRNA ligase	CDS	989.757	949.815	1029.87	826.174	802.955	875.399	1013.13	1108.31	1102.64	-0.245655	0.0761338	0.290793	0.364341	0.0155857	0.209808	0.118687	0.358815	0.86277
b0931	pncB	nicotinate phosphoribosyltransferase	CDS	233.544	214.404	216.862	143.065	178.215	183.85	233.06	258.562	242.713	-0.396274	0.012386	0.126339	0.539769	0.00214456	0.11758	0.143494	0.289153	0.846801
b0932	pepN	aminopeptidase N	CDS	1451.62	1047.36	1095.25	1306.04	987.541	1018.81	1241.67	1035.52	1150.31	-0.117812	0.533534	0.751057	0.049284	0.792652	0.90282	-0.0685279	0.715235	0.956787
b0933	ssuB	aliphatic sulfonate ABC transporter ATP binding subunit	CDS	8.20067	5.1243	5.01589	7.3127	6.93528	7.11575	5.87452	5.42075	8.09976	0.21985	0.379198	0.644158	-0.141099	0.568315	0.786506	0.0787508	0.749547	0.967885
b0934	ssuC	aliphatic sulfonate ABC transporter membrane subunit	CDS	1.12146	1.11398	1.75051	1.22415	1.28664	1.35232	1.39332	1.99292	1.16376	-0.0477182	0.868696	0.935121	0.2394	0.416329	0.686794	0.191682	0.5139	0.905129
b0935	ssuD	FMNH2-dependent alkanesulfonate monooxygenase	CDS	1.40182	1.67097	1.78418	2.06173	1.94565	2.83342	2.25943	2.03278	1.81546	0.49245	0.0546661	0.25332	-0.160574	0.488663	0.736441	0.331875	0.177494	0.791904
b0936	ssuA	aliphatic sulfonate ABC transporter periplasmic binding protein	CDS	1.75228	1.37391	1.04357	1.03087	1.44354	1.19133	0.979086	1.75377	1.90856	-0.183554	0.573898	0.781514	0.331667	0.321237	0.612811	0.148113	0.649995	0.944518
b0937	ssuE	NADPH-dependent FMN reductase	CDS	1.12146	1.29964	1.14457	0.902007	1.25526	0.579564	1.28034	0.637736	1.25686	-0.377685	0.309143	0.581467	0.208963	0.573732	0.787936	-0.168722	0.644953	0.944518
b0938	elfA	putative laminin-binding fimbrial subunit	CDS	2.69851	2.93348	2.49111	2.02952	2.73018	2.31825	3.27617	2.94953	2.28097	-0.197472	0.369261	0.634521	0.267603	0.233825	0.52257	0.0701307	0.745487	0.965333
b0939	elfD	putative fimbrial chaperone ElfD	CDS	1.05137	1.41104	1.34655	1.03087	1.19249	0.96594	1.01674	1.03632	1.62926	-0.254235	0.35896	0.623707	0.197206	0.479094	0.729317	-0.0570293	0.834823	0.979042
b0940	elfC	putative fimbrial usher protein ElfC	CDS	5.18675	5.53276	5.6555	6.76505	7.21772	5.76344	5.42263	5.58019	5.63259	0.269928	0.111373	0.345946	-0.247372	0.141356	0.421639	0.0225564	0.887011	0.991622
b0941	elfG	putative fimbrial-like adhesin protein	CDS	4.24052	6.42394	5.99214	6.79727	6.87252	7.24455	5.57326	5.93891	5.30674	0.328386	0.108191	0.343301	-0.313815	0.123543	0.399072	0.0145711	0.939221	0.994909
b0942	ycbU	putative fimbrial protein YcbU	CDS	1.82237	1.67097	2.12081	2.06173	1.69459	2.25386	1.73223	1.99292	1.48961	0.0966822	0.661414	0.837044	-0.20142	0.375763	0.655458	-0.104737	0.642074	0.944518
b0943	ycbV	putative fimbrial protein YcbV	CDS	1.85742	0.928315	1.61586	1.90066	1.60045	2.57584	1.61926	1.59434	2.46717	0.460743	0.183421	0.439261	-0.10263	0.754654	0.886149	0.358113	0.299266	0.846801
b0944	ycbF	putative fimbrial chaperone YcbF	CDS	8.55112	5.86695	6.26145	6.99056	9.28889	6.50399	6.43938	5.93891	7.26185	0.139684	0.52547	0.746042	-0.214882	0.337849	0.625324	-0.0751978	0.732075	0.960416
b0945	pyrD	dihydroorotate dehydrogenase, type 2	CDS	81.6212	121.943	113.682	67.1029	115.986	120.485	96.7413	196.901	117.446	-0.0635301	0.842658	0.924771	0.437397	0.193965	0.485437	0.373867	0.260614	0.83293
b0946	zapC	cell division protein ZapC	CDS	78.2217	62.16	53.5589	77.6048	69.698	48.6834	66.6908	68.9153	72.0599	0.0151639	0.939844	0.968805	0.0834564	0.679416	0.847083	0.0986203	0.626061	0.937067
b0947	ycbX	6-N-hydroxylaminopurine resistance protein	CDS	118.209	118.49	113.413	133.078	94.4266	99.2664	138.729	118.978	125.546	-0.0995347	0.514952	0.738659	0.230036	0.151513	0.436319	0.130501	0.397331	0.866229
b0948	rlmL	fused 23S rRNA m(2)G2445 methyltransferase and 23S rRNA m(7)G2069 methyltransferase	CDS	271.078	320.157	311.12	257.104	257.829	316.281	309.278	384.913	365.187	-0.118471	0.430965	0.6812	0.349912	0.0374684	0.271532	0.231441	0.141514	0.76188
b0949	uup	ATP-binding protein Uup	CDS	231.651	256.549	254.228	229.786	208.09	256.618	240.855	285.706	315.332	-0.0962895	0.507206	0.732084	0.27764	0.0773807	0.342476	0.181351	0.225511	0.80346
b0950	pqiA	intermembrane transport protein PqiA	CDS	45.7695	57.5927	52.1451	50.158	47.9821	63.3656	54.3393	68.2776	69.4996	0.0546224	0.743045	0.879622	0.25027	0.155509	0.441953	0.304892	0.0915957	0.684438
b0951	pqiB	intermembrane transport protein PqiB	CDS	92.0297	82.8428	80.5572	83.9833	65.2419	92.054	96.7413	101.44	107.392	-0.0822334	0.581458	0.786923	0.340771	0.0417199	0.27771	0.258538	0.10554	0.700292
b0952	pqiC	intermembrane transport lipoprotein PqiC	CDS	50.8862	40.9573	34.3706	42.1366	33.6722	44.079	48.766	47.8302	47.0624	-0.0741667	0.668771	0.841194	0.260986	0.153953	0.440909	0.186819	0.294193	0.846801
b0953	rmf	ribosome modulation factor	CDS	41.4239	32.5282	29.5904	52.252	117.806	68.1309	33.1006	31.8071	37.5661	1.20184	0.00185436	0.0602472	-1.21696	0.00172359	0.11369	-0.0151258	0.95738	0.994909
b0954	fabA	beta-hydroxyacyl-acyl carrier protein dehydratase/isomerase	CDS	577.937	696.199	773.928	170.383	137.607	155.967	241.345	265.697	248.067	-2.14217	1.58757e-07	0.000110257	0.70268	0.000930712	0.0932773	-1.43949	4.0694e-06	0.00334184
b0955	ycbZ	putative ATP-dependent protease YcbZ	CDS	469.541	490.187	453.921	403.68	356.273	393.492	448.384	520.871	538.913	-0.293471	0.0441669	0.229505	0.386835	0.0130509	0.203292	0.0933638	0.476598	0.891775
b0956	matP	macrodomain Ter protein	CDS	17.6279	19.1233	20.8715	19.973	26.2348	23.4401	18.565	17.9762	20.2028	0.273373	0.105105	0.337388	-0.295753	0.0833592	0.350159	-0.02238	0.886405	0.991622
b0957	ompA	outer membrane protein A	CDS	19153.1	13708.2	12360.2	9330.27	9779.22	12010.9	16758.1	18085.5	14389.5	-0.539149	0.0296105	0.191595	0.661766	0.0114022	0.198904	0.122617	0.571551	0.922353
b0958	sulA	cell division inhibitor SulA	CDS	52.0427	46.4529	48.6777	43.8118	49.9278	44.8196	46.2053	42.4094	51.2054	-0.0870106	0.497871	0.725394	0.0129346	0.918758	0.963919	-0.074076	0.562826	0.921194
b0959	sxy	transcriptional coactivator for CRP	CDS	17.663	17.3038	14.3744	21.1972	21.4335	17.8699	17.134	13.5519	14.5237	0.294209	0.102566	0.333379	-0.419999	0.0291836	0.256676	-0.12579	0.45905	0.889195
b0960	yccS	putative transporter YccS	CDS	118.594	116.819	127.484	83.6289	120.85	149.495	133.796	166.848	182.338	-0.0359277	0.865082	0.932909	0.448241	0.0569771	0.305172	0.412313	0.07569	0.661489
b0961	yccF	PF03733 family inner membrane protein YccF	CDS	31.4709	26.6983	34.337	20.0374	25.9524	33.9689	34.2304	39.2208	45.0142	-0.210377	0.335885	0.601992	0.566822	0.0228352	0.238337	0.356445	0.118864	0.721138
b0962	helD	DNA helicase IV	CDS	170.637	143.332	124.791	134.012	141.216	131.432	155.524	138.269	141.839	-0.109591	0.432629	0.682343	0.0992969	0.475802	0.728118	-0.0102942	0.940213	0.994909
b0963	mgsA	methylglyoxal synthase	CDS	396.786	443.883	311.288	461.183	382.413	306.01	332.626	276.857	259.378	-0.00293618	0.988291	0.993234	-0.403911	0.0676818	0.323513	-0.406847	0.0660528	0.626522
b0964	yccT	DUF2057 domain-containing protein YccT	CDS	3.43447	3.4162	3.40003	3.28588	4.01682	4.18574	2.44772	2.03278	2.32752	0.164333	0.368672	0.634521	-0.753768	0.00211971	0.11758	-0.589435	0.0091136	0.365007
b0965	yccU	putative HspQ acetyl donor	CDS	35.4661	24.6932	30.634	27.93	22.218	25.4042	25.6822	19.8495	29.6526	-0.265192	0.209014	0.476499	-0.00735015	0.970964	0.989974	-0.272543	0.198352	0.80346
b0966	hspQ	heat shock protein HspQ	CDS	43.071	48.3838	55.2421	50.0936	120.975	83.8758	36.5651	48.7469	52.9277	0.79729	0.0223867	0.166581	-0.883252	0.0139462	0.205349	-0.0859623	0.772794	0.974647
b0967	rlmI	23S rRNA m(5)C1962 methyltransferase	CDS	132.963	160.673	155.055	117.519	106.508	131.754	136.244	154.492	155.757	-0.33472	0.0296691	0.191676	0.327612	0.0324935	0.257658	-0.00710763	0.957579	0.994909
b0968	yccX	acylphosphatase	CDS	6.79884	6.23828	7.30502	5.73419	6.24489	5.66685	7.15486	6.3375	5.72569	-0.205183	0.225205	0.493595	0.12388	0.453763	0.710038	-0.0813029	0.619534	0.933333
b0969	tusE	sulfur transfer protein TusE	CDS	19.8358	24.9531	24.4735	18.5556	26.2035	24.9212	20.2972	25.4696	29.1871	0.00873379	0.965286	0.982553	0.104774	0.60459	0.805154	0.113508	0.575533	0.922353
b0970	yccA	modulator of FtsH protease	CDS	652.829	675.034	632.575	514.885	745.151	613.114	677.415	838.304	1065.44	-0.0657058	0.746102	0.880195	0.462535	0.0431986	0.280629	0.396829	0.074438	0.66041
b0972	hyaA	hydrogenase 1 small subunit	CDS	37.3235	5.86695	3.56835	10.0509	5.83694	3.252	8.20926	1.79363	15.0823	-1.28823	0.219207	0.487425	0.386222	0.699754	0.856626	-0.902007	0.375786	0.864864
b0973	hyaB	hydrogenase 1 large subunit	CDS	38.6903	5.42136	5.62184	11.2751	4.58168	4.63651	8.24692	4.225	19.2253	-1.27894	0.173856	0.424457	0.62568	0.485666	0.734048	-0.653264	0.463972	0.889195
b0974	hyaC	hydrogenase 1 cytochrome b subunit	CDS	9.63754	2.07943	2.08715	2.96374	1.75736	2.06067	2.22177	1.07618	5.91189	-1.02486	0.200335	0.465327	0.429045	0.581389	0.791198	-0.595811	0.440004	0.886226
b0975	hyaD	putative hydrogenase 1 maturation protease HyaD	CDS	10.4436	3.04487	2.35646	3.44696	2.38498	2.28606	3.05023	1.79363	4.42228	-0.964003	0.122852	0.361944	0.185598	0.75348	0.886149	-0.778406	0.203463	0.80346
b0976	hyaE	putative HyaA chaperone	CDS	7.28948	1.89376	1.31288	2.15837	1.60045	1.12693	1.76989	1.91321	2.42062	-1.10129	0.0955071	0.323065	0.316561	0.612705	0.809559	-0.784731	0.216655	0.80346
b0977	hyaF	protein HyaF	CDS	10.0581	2.04229	2.72676	3.06038	2.44775	1.83529	3.38914	2.35165	5.67914	-1.01312	0.126291	0.366982	0.630852	0.324157	0.615102	-0.382268	0.535348	0.907646
b0978	appC	cytochrome bd-II subunit 1	CDS	18.1887	6.8324	5.58817	11.4684	7.2491	6.95476	6.51469	6.01863	17.596	-0.253765	0.655135	0.833261	0.227455	0.689315	0.85057	-0.0263105	0.962888	0.994909
b0979	appB	cytochrome bd-II subunit 2	CDS	12.1959	3.89892	3.66934	5.37983	4.70721	4.60431	4.4812	3.0691	8.70491	-0.427837	0.427698	0.680505	0.141035	0.791674	0.90208	-0.286803	0.592419	0.930669
b0980	appA	periplasmic phosphoanhydride phosphatase/multiple inositol-polyphosphate phosphatase	CDS	19.4153	9.87727	9.79614	13.4335	11.109	10.6897	16.1173	10.7219	14.3841	-0.149903	0.615082	0.808787	0.22654	0.451948	0.708795	0.0766378	0.796225	0.978415
b0981	etk	protein-tyrosine kinase Etk	CDS	28.0014	27.4039	22.521	25.8038	23.4419	25.2432	20.1466	25.0311	24.6251	-0.0650044	0.673442	0.843472	-0.0939166	0.545417	0.772569	-0.158921	0.315414	0.849772
b0982	etp	phosphotyrosine-protein phosphatase Etp	CDS	4.13538	4.60444	3.23171	3.22145	2.1967	2.83342	3.20086	2.1125	2.74647	-0.535634	0.0500389	0.243605	-0.0329578	0.894404	0.950007	-0.568592	0.0415228	0.537382
b0983	gfcE	putative exopolysaccharide export lipoprotein GfcE	CDS	10.1632	10.6199	10.806	6.76505	8.81817	7.66312	8.35989	6.41722	9.40317	-0.442129	0.0400678	0.218537	0.0559468	0.769976	0.892377	-0.386183	0.0665233	0.626522
b0984	gfcD	putative lipoprotein GfcD	CDS	12.8968	12.1424	14.6437	10.1476	12.8977	12.9114	10.6193	12.7149	11.079	-0.14232	0.410824	0.669235	-0.0632767	0.711152	0.864208	-0.205597	0.24547	0.818899
b0985	gfcC	capsule biosynthesis GfcC family protein	CDS	3.78492	3.78753	5.31886	3.5436	4.64444	4.31453	3.53977	4.66344	4.79468	-0.0447816	0.83972	0.924771	0.0543625	0.807012	0.908363	0.00958092	0.965663	0.994909
b0986	gfcB	lipoprotein GfcB	CDS	2.06769	3.63899	4.61193	3.38253	3.42057	3.02661	3.05023	3.30825	2.65337	-0.070459	0.802617	0.906124	-0.123746	0.664983	0.839183	-0.194205	0.500687	0.900901
b0987	gfcA	threonine-rich inner membrane protein GfcA	CDS	2.62842	3.45333	4.27529	4.05903	7.28048	6.21421	3.05023	4.98231	5.91189	0.760064	0.0374662	0.212793	-0.335262	0.308089	0.598241	0.424802	0.210203	0.80346
b0988	insB4	IS1 family protein InsB	CDS	59.0168	111.212	76.8206	100.542	110.4	90.8949	64.3561	102.197	95.4282	0.289046	0.270358	0.542983	-0.204418	0.427762	0.694114	0.0846278	0.739011	0.961333
b0989	cspH	CspA family protein CspH	CDS	0.981276	1.15111	1.21189	2.44831	5.96246	4.25013	1.76989	1.31533	2.37407	1.91663	0.000390126	0.0246311	-1.21764	0.00600543	0.176471	0.698991	0.0851969	0.66599
b0990	cspG	cold shock protein CspG	CDS	23.2352	13.7762	18.8853	39.044	49.4884	37.897	26.5106	27.6618	37.3799	1.1771	0.000516612	0.0298989	-0.466076	0.0653261	0.32198	0.711028	0.0110921	0.373738
b0991	ymcE	protein YmcE	CDS	0.735957	0.519856	0.471292	1.73959	1.31802	1.5455	0.828458	0.597877	1.25686	1.40728	0.00170515	0.0588964	-0.787454	0.0324487	0.257658	0.619825	0.10041	0.699831
b0992	yccM	putative electron transport protein YccM	CDS	9.5324	8.16917	6.49709	8.60128	8.03363	9.43401	7.1172	7.05495	6.70325	0.107525	0.556564	0.771267	-0.320049	0.103731	0.374239	-0.212524	0.261212	0.83293
b0993	torS	sensor histidine kinase TorS	CDS	39.952	32.2311	26.1567	31.9568	29.2161	25.9516	29.6738	26.1073	43.8504	-0.174613	0.458984	0.698199	0.192947	0.415142	0.685379	0.0183334	0.937084	0.994909
b0994	torT	periplasmic trimethylamine-N-oxide binding protein	CDS	11.1795	7.90924	7.608	11.6939	13.6195	9.24082	11.5231	7.33396	14.0116	0.37209	0.203461	0.468928	-0.0731665	0.793369	0.90282	0.298924	0.300632	0.846801
b0995	torR	DNA-binding transcriptional dual regulator TorR	CDS	11.1795	10.8799	9.52683	11.1784	10.8266	12.1386	9.71555	10.3632	10.8928	0.112372	0.456717	0.696345	-0.140888	0.355939	0.642528	-0.0285159	0.848547	0.98178
b0996	torC	cytochrome c menaquinol dehydrogenase TorC	CDS	3.01392	1.7081	2.12081	3.06038	2.13393	1.86748	2.14646	1.19575	2.56027	0.0441908	0.898048	0.948481	-0.262491	0.460678	0.716286	-0.2183	0.539522	0.907646
b0997	torA	trimethylamine N-oxide reductase 1	CDS	7.56985	5.90408	5.08322	6.34626	5.3976	4.8619	5.49795	5.26132	5.26019	-0.160045	0.42593	0.679773	-0.0516098	0.795345	0.90282	-0.211655	0.301443	0.846801
b0998	torD	trimethylamine-N-oxide reductase-specific chaperone	CDS	4.10033	4.9015	4.30895	4.83218	5.58589	6.343	3.6904	4.225	5.21364	0.332565	0.116417	0.35255	-0.354186	0.0987652	0.368586	-0.0216208	0.913643	0.994909
b0999	cbpM	chaperone modulator CbpM	CDS	28.1766	15.8928	14.9803	18.2979	21.967	21.798	20.2972	15.2658	17.6891	0.0717766	0.78041	0.896106	-0.220733	0.400802	0.674532	-0.148956	0.566752	0.921561
b1000	cbpA	curved DNA-binding protein	CDS	124.377	70.9604	66.9571	80.182	104.218	91.2813	103.369	69.6726	80.9976	0.0718129	0.78205	0.897058	-0.117873	0.651107	0.831987	-0.04606	0.859067	0.985795
b1001	yccE	uncharacterized protein YccE	CDS	1.64714	1.67097	1.51487	1.35301	1.8515	2.22166	1.99583	2.1125	1.76891	0.167142	0.48213	0.717617	0.116578	0.620692	0.815392	0.28372	0.248457	0.820954
b1002	agp	glucose-1-phosphatase	CDS	535.777	380.906	312.702	624.543	604.437	438.279	358.195	253.58	283.491	0.439541	0.092263	0.319333	-0.897062	0.00399469	0.154477	-0.457521	0.0816295	0.66599
b1003	yccJ	PF13993 family protein YccJ	CDS	9.81276	4.93864	5.21787	9.31	10.858	7.37334	8.58583	6.61651	6.88945	0.463436	0.138452	0.383156	-0.317369	0.294715	0.585011	0.146067	0.622802	0.936005
b1004	wrbA	NAD(P)H:quinone oxidoreductase	CDS	32.8377	15.0387	20.4002	23.2911	26.1721	21.3795	30.2387	20.4474	15.1289	0.0530728	0.870605	0.935967	-0.105307	0.747355	0.88464	-0.0522338	0.872848	0.987856
b1006	rutG	pyrimidine:H(+) symporter	CDS	6.02784	5.38423	7.03571	6.57177	6.46456	6.53619	7.15486	7.69269	6.05154	0.084869	0.625711	0.815756	0.0953544	0.584553	0.792398	0.180223	0.312786	0.849151
b1007	rutF	FMN reductase RutF	CDS	1.19155	0.742652	1.41388	1.3208	1.66321	1.38451	0.677829	1.43491	1.07066	0.378683	0.276574	0.550292	-0.458789	0.201326	0.492039	-0.0801059	0.819095	0.979042
b1008	rutE	putative malonic semialdehyde reductase	CDS	1.1565	1.74523	1.21189	0.902007	1.0042	1.5455	1.46863	2.19222	2.00166	-0.25012	0.423237	0.678295	0.710027	0.0395806	0.274722	0.459907	0.152283	0.773282
b1009	rutD	putative aminoacrylate hydrolase RutD	CDS	0.771003	1.11398	0.875256	0.644291	1.0042	0.933742	0.7908	0.717453	0.931007	-0.0927656	0.742495	0.879568	-0.0870004	0.763824	0.890562	-0.179766	0.539355	0.907646
b1010	rutC	3-aminoacrylate deaminase	CDS	0.280365	0.519856	0.63961	0.515433	0.564865	0.257584	0.376572	0.239151	0.651705	-0.105368	0.828193	0.919467	-0.102742	0.838968	0.926578	-0.208111	0.68268	0.949745
b1011	rutB	ureidoacrylate amidohydrolase	CDS	0.735957	0.408459	0.706938	1.7718	0.91006	0.837148	0.414229	0.279009	0.791356	0.915823	0.0662655	0.273124	-1.26234	0.0227841	0.238337	-0.346521	0.496168	0.900901
b1012	rutA	pyrimidine monooxygenase RutA	CDS	0.490638	0.519856	0.504955	0.515433	0.878679	0.354178	0.602515	0.876887	0.512054	0.207455	0.601366	0.801283	0.190364	0.626754	0.819317	0.397819	0.331996	0.855551
b1013	rutR	DNA-binding transcriptional dual regulator RutR	CDS	17.0322	19.5689	16.1249	42.6843	19.6134	18.7392	18.3014	17.458	20.4356	0.620012	0.066914	0.274061	-0.528206	0.109755	0.382236	0.0918061	0.765217	0.973518
b1014	putA	fused DNA-binding transcriptional repressor/proline dehydrogenase/1-pyrroline-5-carboxylate dehydrogenase PutA	CDS	123.746	900.354	748.445	2683.54	215.841	300.697	298.998	356.454	580.436	0.852282	0.413033	0.671146	-1.37259	0.20536	0.496077	-0.520313	0.611288	0.932062
b1015	putP	proline:Na(+) symporter	CDS	28.1066	61.6772	54.8718	554.122	57.4279	66.6176	45.6028	52.6531	59.7706	2.22896	0.0245815	0.174797	-2.10155	0.0309984	0.256676	0.127408	0.875078	0.988418
b1018	efeO	ferrous iron transport system protein EfeO	CDS	3.32933	10.3971	15.418	8.60128	17.4167	22.1844	9.22601	25.2703	10.6135	0.725229	0.259674	0.532091	-0.0952077	0.876894	0.944678	0.630021	0.32361	0.852738
b1019	efeB	heme-containing peroxidase/deferrochelatase	CDS	3.36438	7.24086	9.32484	12.7892	10.45	14.1349	5.64857	14.1498	7.26185	0.906242	0.0588851	0.261037	-0.465293	0.29227	0.581887	0.440948	0.320419	0.850978
b1020	phoH	ATP-binding protein PhoH	CDS	5.08161	7.05519	6.53076	33.7608	17.4167	16.9361	7.87035	11.0807	8.47216	1.86681	0.000140614	0.011489	-1.31195	0.00150985	0.1079	0.554852	0.0917186	0.684438
b1021	pgaD	poly-N-acetyl-D-glucosamine synthase subunit PgaD	CDS	3.85501	2.45075	2.65943	7.37713	7.18634	5.66685	3.61509	4.58373	3.91023	1.17255	0.000477309	0.0284967	-0.73988	0.00811209	0.186757	0.432666	0.0848616	0.66599
b1022	pgaC	poly-N-acetyl-D-glucosamine synthase subunit PgaC	CDS	5.43207	5.82982	4.81391	13.1435	10.1048	11.2693	7.26783	8.56958	10.9393	1.1021	0.00033681	0.0226369	-0.367425	0.0930668	0.361425	0.734677	0.00481899	0.271361
b1023	pgaB	poly-beta-1,6-N-acetyl-D-glucosamine N-deacetylase and beta-1,6 glycoside hydrolase	CDS	6.16802	7.35225	7.608	17.3314	17.2284	14.1993	7.04189	10.5226	15.9668	1.20598	0.00168637	0.0588964	-0.542015	0.0764351	0.340283	0.663966	0.0381575	0.530968
b1024	pgaA	partially deacetylated poly-beta-1,6-N-acetyl-D-glucosamine export outer membrane porin	CDS	14.2285	18.1578	16.1586	35.1138	55.5764	37.8004	21.9918	26.3863	34.6334	1.40418	0.000172842	0.0133377	-0.630812	0.0213763	0.23341	0.773371	0.00801197	0.358988
b1025	dgcT	putative diguanylate cyclase DgcT	CDS	11.53	13.2563	8.31493	18.1046	18.8288	14.2959	14.2344	11.5988	15.2685	0.630335	0.015467	0.140111	-0.318015	0.166835	0.453787	0.31232	0.175444	0.79125
b1026	insF4	IS3 element protein InsF	CDS	0.63082	0.965448	0.90892	1.51408	1.50631	0.772752	1.12971	0.79717	0.977557	0.597371	0.0989258	0.328002	-0.38283	0.269234	0.563423	0.21454	0.540771	0.907646
b1029	ycdU	uncharacterized protein YcdU	CDS	0.31541	0.482724	0.774265	0.451004	0.313814	0.933742	0.225943	0.637736	0.837906	0.102991	0.858846	0.931013	-0.0203885	0.972184	0.989974	0.0826024	0.890285	0.99183
b1033	ghrA	glyoxylate/hydroxypyruvate reductase A	CDS	129.493	79.2038	69.8185	99.8006	64.1749	74.6027	107.85	82.0288	95.0558	-0.223299	0.399321	0.658038	0.2562	0.336699	0.624731	0.0329009	0.89916	0.992198
b1034	ycdX	zinc-binding phosphatase YcdX	CDS	200.04	143.889	125.936	147.188	115.264	123.479	176.198	149.15	158.271	-0.283893	0.154489	0.406667	0.325541	0.108352	0.381431	0.0416479	0.824784	0.979042
b1035	ycdY	chaperone protein YcdY	CDS	205.542	153.506	128.831	136.815	99.4476	119.036	173.675	153.216	149.008	-0.457478	0.038065	0.214058	0.42165	0.0520158	0.296918	-0.0358279	0.853455	0.983757
b1036	ycdZ	inner membrane protein YcdZ	CDS	48.5031	52.7283	49.7213	41.2668	49.4257	52.2251	53.6991	53.9684	49.3899	-0.0788797	0.544599	0.760504	0.13616	0.305405	0.595796	0.0572806	0.658544	0.948221
b1037	csgG	curli secretion channel	CDS	4.62602	5.16143	6.93472	4.44561	4.64444	5.44146	4.10463	5.02217	3.91023	-0.202976	0.346169	0.611905	-0.155659	0.469594	0.723176	-0.358634	0.115559	0.716325
b1038	csgF	curli assembly component CsgF	CDS	1.82237	1.55957	2.82775	1.15972	0.815916	1.19133	1.16737	1.1559	0.977557	-0.971761	0.00727281	0.1037	0.0635584	0.834717	0.924087	-0.908203	0.0113017	0.373738
b1039	csgE	curli assembly component CsgE	CDS	1.26164	1.37391	1.31288	1.35301	1.0042	0.676158	1.09206	0.996462	0.698255	-0.378608	0.229075	0.497424	-0.113284	0.718688	0.867799	-0.491892	0.136901	0.759999
b1040	csgD	DNA-binding transcriptional dual regulator CsgD	CDS	4.10033	4.67871	5.62184	4.99325	4.95826	3.2198	4.25526	4.34458	4.23608	-0.128853	0.56106	0.774016	-0.0372425	0.866335	0.93962	-0.166096	0.459726	0.889195
b1041	csgB	curlin, minor subunit	CDS	0.245319	0.705519	0.673274	0.193287	0.407958	0.64396	0.376572	0.239151	0.139651	-0.378045	0.497252	0.724746	-0.681026	0.288863	0.578669	-1.05907	0.10726	0.702754
b1042	csgA	curlin, major subunit	CDS	0.946231	1.22538	1.41388	1.3208	1.94565	1.86748	1.99583	1.19575	0.931007	0.515846	0.141227	0.387401	-0.305771	0.364128	0.646769	0.210075	0.538203	0.907646
b1043	csgC	curlin chaperone	CDS	0.175228	0.408459	0.168318	0.322145	0.627628	0.676158	0.150629	0.438443	0.418953	1.11473	0.0605411	0.263623	-0.703665	0.202259	0.492874	0.411061	0.490965	0.899275
b1044	ymdA	uncharacterized protein YmdA	CDS	1.75228	1.44817	1.38021	1.09529	1.19249	1.48111	1.20503	1.1559	1.39651	-0.28057	0.237865	0.508004	-0.00714719	0.975592	0.99081	-0.287717	0.234951	0.808456
b1045	ymdB	2'-O-acetyl-ADP-ribose deacetylase, regulator of RNase III activity	CDS	22.9899	12.8479	13.7011	18.4911	18.9857	16.0668	17.8495	13.6715	19.2253	0.112056	0.655291	0.833261	-0.0777085	0.756424	0.887254	0.0343478	0.890828	0.99183
b1046	clsC	cardiolipin synthase C	CDS	35.0456	24.359	23.1943	26.1582	29.0592	25.4042	26.0964	24.513	23.5545	-0.034938	0.846676	0.925767	-0.12032	0.510926	0.746766	-0.155258	0.400228	0.866229
b1047	opgC	osmoregulated periplasmic glucans (OPG) biosynthesis protein C	CDS	19.7307	35.3131	33.6974	23.6133	35.8062	42.9199	28.6571	40.6557	37.9385	0.205723	0.479318	0.716709	0.0674298	0.814248	0.913185	0.273153	0.353215	0.857719
b1048	opgG	osmoregulated periplasmic glucans biosynthesis protein G	CDS	868.535	689.887	673.644	626.992	500.251	586.003	744.52	703.303	796.755	-0.381646	0.0350202	0.206726	0.389707	0.0321351	0.257658	0.00806101	0.959431	0.994909
b1049	opgH	osmoregulated periplasmic glucans biosynthesis protein H	CDS	909.994	723.529	665.834	719.608	561.287	648.467	800.93	781.984	899.445	-0.253104	0.158355	0.41137	0.363581	0.0543871	0.300831	0.110477	0.518975	0.906968
b1050	yceK	DUF1375 domain-containing lipoprotein YceK	CDS	22.324	17.6751	19.02	21.1972	19.6447	20.5101	21.9918	19.73	18.8063	0.05585	0.709146	0.864543	-0.0192812	0.897265	0.951133	0.0365688	0.806926	0.978415
b1051	msyB	acidic protein MsyB	CDS	17.4877	13.1078	13.9368	14.6898	16.9146	15.5194	16.0796	16.5811	12.1031	0.0815381	0.662638	0.837746	-0.0735273	0.694065	0.853399	0.0080108	0.965703	0.994909
b1053	mdtG	efflux pump MdtG	CDS	27.1603	20.4972	20.3665	22.8401	32.8563	30.2339	26.7366	28.738	29.5595	0.337075	0.0936182	0.320552	-0.0152606	0.934246	0.97217	0.321815	0.107537	0.702831
b1054	lpxL	lauroyl acyltransferase	CDS	143.792	117.19	120.011	103.183	120.567	137.807	141.252	143.889	137.417	-0.0755432	0.598129	0.79953	0.224925	0.138034	0.417652	0.149381	0.308032	0.846801
b1055	trhO	tRNA U34 hydroxylase TrhO	CDS	43.9121	93.0543	98.1297	75.5431	95.9015	122.127	72.1511	143.57	92.3558	0.320449	0.385325	0.648485	0.0695795	0.847106	0.930387	0.390028	0.296025	0.846801
b1056	yceI	protein YceI	CDS	18.5391	21.7597	19.7269	30.8615	83.5058	66.4244	46.4313	69.7125	41.4763	1.59059	0.00126778	0.0507965	-0.197724	0.569369	0.786953	1.39287	0.00285127	0.216022
b1057	yceJ	putative cytochrome b561 YceJ	CDS	3.92511	5.34709	5.48718	6.50734	15.7848	10.0458	5.34732	10.1639	7.63425	1.13113	0.00966992	0.11603	-0.482953	0.191851	0.482463	0.648176	0.0945424	0.693589
b1058	yceO	DUF2770 domain-containing protein YceO	CDS	0.560729	0.259928	0.370301	0.837578	0.564865	0.515168	0.414229	0.318868	0.325852	0.676202	0.0933348	0.320104	-0.841884	0.0511825	0.294176	-0.165682	0.687758	0.949745
b1059	solA	N-methyl-L-tryptophan oxidase	CDS	151.082	139.062	127.518	126.281	117.084	101.456	149.348	134.483	105.949	-0.276469	0.106404	0.3395	0.176907	0.280925	0.573399	-0.0995615	0.53473	0.907646
b1060	bssS	regulator of biofilm formation	CDS	66.9371	84.1053	94.2247	70.421	555.513	195.023	58.6699	108.017	79.0425	1.74291	0.0215872	0.163252	-1.74025	0.0217548	0.2339	0.00265701	0.996602	0.998623
b1061	dinI	DNA damage-inducible protein I	CDS	23.3053	28.7406	35.3805	19.1354	25.1051	24.5993	25.6445	36.0321	34.261	-0.344825	0.126106	0.366982	0.478539	0.0440999	0.282673	0.133715	0.529606	0.907088
b1062	pyrC	dihydroorotase	CDS	339.346	349.938	371.748	256.589	247.16	253.495	313.948	463.714	322.035	-0.486635	0.0142587	0.135653	0.538279	0.00850626	0.190568	0.0516446	0.755508	0.970769
b1063	yceB	putative lipid-binding lipoprotein YceB	CDS	99.8799	63.4225	60.6956	80.0853	69.9491	73.7334	90.6031	80.7932	91.099	-0.001496	0.993868	0.996499	0.230263	0.254762	0.54586	0.228767	0.257731	0.830926
b1064	grxB	reduced glutaredoxin 2	CDS	155.182	89.8609	77.7295	119.033	128.444	121.708	163.959	126.989	117.726	0.193826	0.451176	0.691908	0.146685	0.565781	0.786206	0.340511	0.199943	0.80346
b1065	mdtH	multidrug efflux pump MdtH	CDS	26.8099	16.6354	13.9704	14.4643	15.8476	10.239	15.5901	13.512	16.2461	-0.501474	0.0887476	0.313399	0.161017	0.556223	0.779568	-0.340457	0.227838	0.80346
b1066	rimJ	ribosomal-protein-S5-alanine N-acetyltransferase	CDS	116.912	98.1786	89.0741	125.25	118.088	104.901	120.126	96.896	95.2885	0.195227	0.22316	0.491272	-0.157016	0.32026	0.612448	0.0382118	0.803832	0.978415
b1067	yceH	DUF480 domain-containing protein YceH	CDS	129.844	99.5154	82.2741	117.486	131.457	114.238	115.495	88.446	86.8629	0.220854	0.264476	0.536621	-0.320539	0.118258	0.390478	-0.0996846	0.604524	0.93194
b1068	yceM	putative oxidoreductase YceM	CDS	113.968	86.9645	76.5176	107.5	107.105	90.7661	94.9337	75.4521	86.2578	0.13834	0.43328	0.682343	-0.250768	0.171283	0.456762	-0.112428	0.522091	0.906968
b1069	murJ	lipid II flippase MurJ	CDS	71.2477	106.496	114.692	85.3041	111.78	108.024	100.545	128.743	149.613	0.0612019	0.781889	0.897058	0.31236	0.179281	0.464337	0.373561	0.115609	0.716325
b1070	flgN	flagellar biosynthesis protein FlgN	CDS	8.7614	9.80301	8.44959	6.92613	8.06501	8.95104	5.91217	8.05141	9.49627	-0.173871	0.413283	0.671146	-0.0308533	0.882913	0.945764	-0.204724	0.340826	0.855854
b1071	flgM	anti-sigma factor for FliA (sigma(28))	CDS	9.35717	10.1743	10.1664	6.53955	7.53153	6.98696	7.00423	6.05849	7.96011	-0.49566	0.0123511	0.126339	-0.00323037	0.984373	0.993761	-0.49889	0.0122157	0.379872
b1072	flgA	flagellar basal body P-ring formation protein FlgA	CDS	8.41094	15.7071	10.2674	3.28588	2.00841	6.27861	6.17577	3.98585	2.88612	-1.57003	0.00658936	0.099069	0.17759	0.699773	0.856626	-1.39244	0.0123088	0.379933
b1073	flgB	flagellar basal-body rod protein FlgB	CDS	10.1632	21.277	18.414	0.934222	0.313814	6.56839	5.91217	1.83349	2.04821	-2.67239	0.0207637	0.162636	0.333495	0.728057	0.874046	-2.33889	0.0349969	0.524043
b1074	flgC	flagellar basal-body rod protein FlgC	CDS	8.37589	20.5715	15.8893	1.61073	1.0042	5.86003	5.08372	1.99292	1.21031	-2.40229	0.0102808	0.118295	-0.0205623	0.978197	0.991695	-2.42285	0.0102116	0.373738
b1075	flgD	flagellar biosynthesis, initiation of hook assembly	CDS	20.9573	46.3786	39.6222	3.28588	2.60465	17.0005	18.9416	6.3375	5.12054	-2.22387	0.0215835	0.163252	0.412668	0.605791	0.805981	-1.8112	0.0472852	0.561485
b1076	flgE	flagellar hook protein FlgE	CDS	39.7417	81.1347	61.5372	5.57312	5.58589	33.9689	37.6195	12.7946	8.47216	-2.01497	0.0362377	0.21031	0.38631	0.637233	0.825412	-1.62866	0.0746935	0.66041
b1077	flgF	flagellar basal-body rod protein FlgF	CDS	14.0533	25.6586	22.319	2.15837	3.32643	11.3337	12.5398	3.86627	3.25852	-1.88233	0.0261311	0.179684	0.230541	0.746803	0.884593	-1.65179	0.0434116	0.541009
b1078	flgG	flagellar basal-body rod protein FlgG	CDS	17.2424	43.0367	36.4578	4.54225	3.89129	22.8606	20.3349	8.01156	6.70325	-1.62796	0.0578322	0.259405	0.166134	0.825946	0.919407	-1.46182	0.081714	0.66599
b1079	flgH	flagellar L-ring protein	CDS	4.94143	10.7313	9.86346	1.73959	1.66321	4.66871	4.93309	2.07264	3.16542	-1.66041	0.00876984	0.11279	0.336129	0.517369	0.751769	-1.32428	0.0252979	0.470979
b1080	flgI	flagellar P-ring protein	CDS	7.49975	15.3729	11.4793	2.60938	2.00841	6.60059	6.47703	3.0691	2.93267	-1.61356	0.0113943	0.122372	0.158375	0.761848	0.890241	-1.45519	0.0187489	0.431966
b1081	flgJ	putative peptidoglycan hydrolase FlgJ	CDS	4.94143	9.72874	7.27136	1.70737	2.38498	6.27861	5.19669	2.27193	2.37407	-1.07996	0.0695277	0.277777	-0.0695944	0.898502	0.951729	-1.14956	0.0580376	0.59214
b1082	flgK	flagellar hook-filament junction protein 1	CDS	8.06048	15.67	14.4754	5.21876	4.70721	11.6879	11.5231	7.25425	6.33084	-0.821542	0.0766438	0.291667	0.218058	0.608681	0.808019	-0.603485	0.175372	0.79125
b1083	flgL	flagellar hook-filament junction protein 2	CDS	8.83149	12.2909	11.0417	7.28049	7.87673	11.2693	7.75738	6.61651	6.8429	-0.283242	0.213518	0.480934	-0.316184	0.172269	0.458393	-0.599426	0.0202305	0.441364
b1084	rne	ribonuclease E	CDS	1599.45	1376.8	1170.18	1691.59	1315.32	1379.36	1405.67	1434.95	1832.87	0.0811234	0.66885	0.841194	0.0914998	0.629984	0.820445	0.172623	0.371343	0.864864
b1085	yceQ	DUF2655 domain-containing protein YceQ	CDS	85.7916	97.7701	75.3394	113.202	99.6673	77.9835	63.6783	78.3219	105.995	0.167927	0.447568	0.689909	-0.230219	0.304776	0.595495	-0.0622916	0.775195	0.974924
b1086	rluC	23S rRNA pseudouridine(955/2504/2580) synthase	CDS	116.211	159.67	132.702	130.662	136.383	145.696	136.658	172.946	158.318	0.0146312	0.922969	0.960501	0.181002	0.249628	0.540824	0.195634	0.2162	0.80346
b1087	yceF	m(7)GTP pyrophosphatase	CDS	79.3432	61.9743	56.3867	51.9621	58.2752	58.053	69.4398	62.538	59.8172	-0.23236	0.152511	0.404013	0.188678	0.236549	0.524308	-0.0436823	0.775783	0.974924
b1088	yceD	DUF177 domain-containing protein YceD	CDS	2128.84	3040.31	2540.46	1931.13	1923.93	2333.36	2367.96	3285.34	2860.47	-0.317087	0.130288	0.372878	0.460225	0.0388071	0.273923	0.143138	0.471629	0.890468
b1089	rpmF	50S ribosomal subunit protein L32	CDS	1093.21	1318.95	1143.42	905.841	880.875	1095.86	1135.93	1478.67	1549.66	-0.302726	0.109887	0.344628	0.530695	0.0124985	0.200956	0.227969	0.214571	0.80346
b1090	plsX	putative phosphate acyltransferase	CDS	522.109	684.057	616.517	578.058	565.932	671.264	501.744	769.349	726.883	-0.00589069	0.975919	0.987292	0.138357	0.484545	0.733541	0.132466	0.502849	0.900901
b1091	fabH	3-oxoacyl-[acyl carrier protein] synthase 3	CDS	676.905	832.179	814.089	602.573	563.421	675.353	546.518	761.178	747.226	-0.335333	0.0798978	0.298014	0.158312	0.376098	0.655458	-0.177021	0.324934	0.852738
b1092	fabD	[acyl-carrier-protein] S-malonyltransferase	CDS	1079.54	1095.26	1061.99	793.412	691.52	798.768	827.554	977.529	967.967	-0.503191	0.00429979	0.0828542	0.280097	0.0646132	0.32198	-0.223095	0.128096	0.746331
b1093	fabG	3-oxoacyl-[acyl-carrier-protein] reductase FabG	CDS	2352.79	2582.87	2077.49	1920.99	1400.17	1658.9	2001.33	2223.94	2141.08	-0.493895	0.0141135	0.134887	0.354302	0.0574812	0.306905	-0.139593	0.413709	0.874202
b1094	acpP	acyl carrier protein	CDS	1947.76	2105.98	1878.23	1647.03	1194.5	1436.35	1839.97	1868.85	1920.2	-0.471612	0.0128266	0.129103	0.395983	0.0288454	0.255199	-0.0756295	0.632142	0.940092
b1095	fabF	3-oxoacyl-[acyl carrier protein] synthase 2	CDS	1948.99	1911.62	1600.47	1397.76	1103.06	1263.26	1671.07	1781.79	1676.42	-0.536893	0.00573088	0.0911473	0.446465	0.0150993	0.208743	-0.0904287	0.559851	0.919802
b1096	pabC	aminodeoxychorismate lyase	CDS	47.697	53.768	48.3074	39.946	49.1119	45.2704	50.2723	55.5229	45.2935	-0.156945	0.267703	0.538897	0.169713	0.233545	0.52257	0.0127685	0.925604	0.994909
b1097	mltG	endolytic murein transglycosylase	CDS	37.8142	45.8588	52.8857	37.6588	45.754	48.5868	45.9794	49.8231	53.2536	-0.0490135	0.765426	0.888448	0.175189	0.300171	0.59145	0.126176	0.449034	0.887051
b1098	tmk	Tmk	CDS	44.4378	50.2775	50.2936	44.0695	48.798	48.1682	55.2431	58.034	63.8205	-0.0400664	0.742093	0.879494	0.328352	0.0211169	0.23341	0.288285	0.0369765	0.524868
b1099	holB	DNA polymerase III subunit delta'	CDS	60.9793	67.0986	63.9274	60.4345	60.0012	68.6139	65.7871	76.887	78.6701	-0.0223711	0.857154	0.930707	0.227437	0.0920144	0.359583	0.205066	0.123496	0.735155
b1100	ycfH	putative metal-dependent hydrolase YcfH	CDS	60.5938	67.3214	71.367	59.5325	60.0953	70.256	66.7662	80.8729	69.4996	-0.0697068	0.607726	0.803268	0.193504	0.173792	0.458997	0.123797	0.369618	0.864864
b1101	ptsG	glucose-specific PTS enzyme IIBC component	CDS	466.457	419.561	367.675	311.676	284.849	386.311	512.363	243.336	185.084	-0.351157	0.322438	0.591531	-0.062989	0.855025	0.934586	-0.414146	0.248499	0.820954
b1102	fhuE	ferric coprogen/ferric rhodotorulic acid outer membrane transporter	CDS	7.49975	8.87469	8.65157	6.92613	9.69685	10.8507	8.39755	7.33396	6.09809	0.134647	0.534229	0.751057	-0.330463	0.148609	0.430424	-0.195816	0.374803	0.864864
b1103	hinT	purine nucleoside phosphoramidase	CDS	80.1142	61.7515	63.5571	60.5633	44.2164	44.0468	62.7368	53.9684	65.4498	-0.464958	0.0236799	0.172809	0.291464	0.123021	0.398313	-0.173494	0.337457	0.855854
b1104	ycfL	DUF1425 domain-containing protein YcfL	CDS	146.631	116.559	100.284	101.089	79.7087	80.9779	121.407	101.759	93.2403	-0.473496	0.024843	0.175459	0.273529	0.155119	0.441953	-0.199967	0.285848	0.844797
b1105	lpoB	outer membrane lipoprotein - activator of MrcB activity	CDS	222.469	164.163	156.738	156.692	118.904	126.055	172.809	139.943	164.136	-0.435989	0.0331978	0.200486	0.247707	0.187606	0.47668	-0.188282	0.306565	0.846801
b1106	thiK	thiamine kinase	CDS	53.1291	36.6127	35.8518	41.8789	34.0802	33.8723	33.8914	36.0719	42.4073	-0.193477	0.323802	0.591531	0.0327456	0.863871	0.938477	-0.160732	0.408883	0.86987
b1107	nagZ	beta-N-acetylglucosaminidase	CDS	123.185	88.5612	79.9849	90.6839	67.4386	76.3092	93.1262	76.9269	105.297	-0.315464	0.144678	0.392496	0.232008	0.2705	0.563548	-0.083456	0.682688	0.949745
b1108	ycfP	PF05728 family protein YcfP	CDS	171.513	120.978	113.918	145.288	102.052	114.142	138.277	115.43	125.081	-0.169013	0.399692	0.658038	0.0674934	0.732307	0.877632	-0.10152	0.608406	0.93194
b1109	ndh	NADH:quinone oxidoreductase II	CDS	4644.45	1426.6	1310.7	555.991	492.813	801.665	2006.11	885.217	834.554	-1.99606	0.00646516	0.0979649	1.0097	0.0980668	0.36773	-0.98636	0.104722	0.699973
b1110	ycfJ	PF05433 family protein YcfJ	CDS	53.5146	27.0325	30.3647	18.2012	29.4671	36.4159	31.9333	26.2269	25.0906	-0.399502	0.229302	0.497658	-0.0141165	0.964681	0.988333	-0.413618	0.215161	0.80346
b1111	comR	DNA-binding transcriptional repressor ComR	CDS	31.9616	26.5498	29.4221	21.0683	30.942	32.359	26.6989	30.6113	29.2336	-0.0597126	0.746487	0.880195	0.0366192	0.842698	0.928878	-0.0230934	0.900366	0.992198
b1112	bhsA	DUF1471 domain-containing multiple stress resistance outer membrane protein BhsA	CDS	2.24292	1.74523	6.29511	1.38523	5.61727	3.67057	1.92052	4.86274	3.35162	0.0507739	0.936471	0.966867	-0.0768501	0.904624	0.954805	-0.0260762	0.967659	0.994909
b1113	ldtC	L,D-transpeptidase LdtC	CDS	19.4503	32.8252	34.034	24.5797	62.9824	41.31	21.6905	34.358	72.6651	0.578361	0.260791	0.532182	-0.00295024	0.995222	0.997133	0.575411	0.263538	0.833203
b1114	mfd	transcription-repair coupling factor	CDS	409.753	338.055	314.655	330.489	828.531	477.496	374.839	500.623	437.201	0.623216	0.0669902	0.274061	-0.318139	0.314517	0.606159	0.305077	0.333737	0.855854
b1115	ycfT	inner membrane protein YcfT	CDS	1.36678	1.44817	1.07724	2.19059	2.47913	1.25572	1.92052	1.39505	1.76891	0.606896	0.0658643	0.273091	-0.220785	0.463134	0.718763	0.386111	0.224699	0.80346
b1116	lolC	lipoprotein release complex - inner membrane subunit	CDS	187.844	203.895	187.136	201.727	202.63	209.899	198.077	244.093	262.265	0.0855896	0.520572	0.742885	0.197584	0.156902	0.442231	0.283174	0.0540378	0.582666
b1117	lolD	lipoprotein release complex - ATP binding subunit	CDS	61.505	48.6808	52.0104	60.8855	49.4571	55.6381	56.3728	53.7691	83.7906	0.0332337	0.864762	0.932815	0.224236	0.267215	0.561233	0.25747	0.20763	0.80346
b1118	lolE	lipoprotein release complex - inner membrane subunit	CDS	200.741	175.117	145.595	192.868	170.338	177.572	184.369	194.908	225.723	0.0525058	0.727654	0.872055	0.161856	0.29661	0.587719	0.214362	0.176271	0.79125
b1119	nagK	N-acetyl-D-glucosamine kinase	CDS	223.346	184.215	149.736	201.921	150.976	146.501	187.759	194.669	183.129	-0.158245	0.392464	0.654421	0.17949	0.334933	0.624173	0.0212447	0.906695	0.994509
b1120	cobB	protein-lysine deacetylase/desuccinylase/lipoamidase	CDS	160.964	121.498	99.6109	124.477	79.8342	96.0144	123.553	117.144	100.688	-0.347308	0.13633	0.381265	0.184954	0.406556	0.676025	-0.162354	0.464192	0.889195
b1120	cobB	CobB-S	CDS	160.964	121.498	99.6109	124.477	79.8342	96.0144	123.553	117.144	100.688	-0.347308	0.13633	0.381265	0.184954	0.406556	0.676025	-0.162354	0.464192	0.889195
b1121	ycfZ	putative inner membrane protein YcfZ	CDS	11.0394	13.2563	13.7348	12.7892	13.0233	15.2618	10.9959	14.8274	16.3392	0.111014	0.568115	0.777425	0.0370349	0.847818	0.930924	0.148049	0.450661	0.887292
b1122	ymfA	putative inner membrane protein YmfA	CDS	8.3058	8.57763	11.5466	10.1154	9.63408	15.8414	10.9582	17.0196	14.9892	0.32355	0.237868	0.508004	0.27135	0.315464	0.606896	0.594901	0.045345	0.555742
b1123	potD	spermidine preferential ABC transporter periplasmic binding protein	CDS	379.474	436.716	421.638	399.815	370.771	568.52	511.083	597.479	635.412	0.113457	0.547784	0.764059	0.381097	0.065217	0.32198	0.494554	0.0234404	0.464872
b1124	potC	spermidine preferential ABC transporter membrane subunit PotC	CDS	106.819	132.823	137.718	124.702	143.507	185.396	144.227	204.394	248.393	0.265483	0.260942	0.53223	0.396222	0.106944	0.37991	0.661705	0.015247	0.392188
b1125	potB	spermidine preferential ABC transporter membrane subunit PotB	CDS	120.241	172.407	170.608	141.905	175.234	228.67	175.934	277.335	316.17	0.236585	0.380175	0.644765	0.495332	0.0854497	0.351714	0.731917	0.0190775	0.432043
b1126	potA	spermidine preferential ABC transporter ATP binding subunit	CDS	217.177	333.896	346.702	264.997	308.667	421.955	332.663	503.413	536.213	0.149235	0.576836	0.783211	0.462888	0.106231	0.378347	0.612122	0.0417632	0.537382
b1127	pepT	peptidase T	CDS	90.8031	65.2048	55.9827	80.2464	88.0248	76.4058	91.7705	82.3875	74.7133	0.206888	0.282144	0.553529	0.024608	0.894788	0.950007	0.231496	0.232713	0.80608
b1128	roxA	50S ribosomal protein L16-arginine 3-hydroxylase	CDS	403.97	294.016	250.222	243.381	234.231	223.422	301.069	277.854	265.43	-0.435711	0.0326634	0.198495	0.268372	0.154981	0.441953	-0.167339	0.358433	0.86277
b1129	phoQ	sensor histidine kinase PhoQ	CDS	109.307	104.937	115.567	99.6718	167.357	143.378	135.415	166.967	112.186	0.315399	0.158352	0.41137	0.0146214	0.944714	0.97596	0.330021	0.142034	0.76188
b1130	phoP	DNA-binding transcriptional dual regulator PhoP	CDS	167.518	164.497	161.821	127.151	245.842	195.184	206.286	245.528	137.742	0.202312	0.454564	0.694702	0.053367	0.841243	0.92822	0.255679	0.349221	0.857571
b1131	purB	adenylosuccinate lyase	CDS	637.234	472.141	547.102	460.024	444.925	500.646	566.1	805.819	659.665	-0.236939	0.200053	0.464931	0.531418	0.0126403	0.200956	0.294479	0.119729	0.725158
b1132	hflD	lysogenization regulator	CDS	215.075	189.488	198.414	168.675	183.424	189.002	195.516	213.522	232.379	-0.156201	0.21427	0.481833	0.245328	0.065092	0.32198	0.0891267	0.465533	0.889195
b1133	mnmA	tRNA-specific 2-thiouridylase	CDS	387.219	394.645	378.414	329.2	345.478	374.173	393.065	472.881	475.046	-0.145658	0.273784	0.546912	0.354477	0.0193627	0.225375	0.20882	0.128931	0.746331
b1134	nudJ	phosphatase NudJ	CDS	45.5242	34.8304	31.9468	26.0616	31.2559	31.6506	39.3141	36.2314	35.7507	-0.335948	0.0658046	0.273091	0.323068	0.0751144	0.336967	-0.0128792	0.93786	0.994909
b1135	rluE	23S rRNA pseudouridine(2457) synthase	CDS	53.7599	47.5297	43.9311	37.2078	48.0135	46.5583	60.741	61.3024	58.5603	-0.140076	0.334768	0.601992	0.454674	0.00900503	0.194425	0.314598	0.0476374	0.561485
b1136	icd	isocitrate dehydrogenase	CDS	1392.78	2390.26	2478.22	2978.78	1851.69	2116.28	1876.46	2261.49	1955.49	0.149883	0.572733	0.780693	-0.189081	0.479122	0.729317	-0.0391981	0.88172	0.991622
b1137	ymfD	putative SAM-dependent methyltransferase YmfD	CDS	17.4877	16.4126	11.6476	28.3166	8.37883	11.6235	10.1298	11.9177	11.5445	0.08522	0.836273	0.92305	-0.524368	0.226008	0.517	-0.439148	0.304797	0.846801
b1138	ymfE	uncharacterized protein YmfE	CDS	17.2074	14.9273	10.7387	28.9931	7.59429	8.40367	11.1465	8.13113	12.3824	0.0695498	0.889785	0.947239	-0.507218	0.329233	0.621591	-0.437668	0.39673	0.866229
b1139	lit	cell death peptidase Lit	CDS	36.2021	33.9763	26.2577	36.6924	18.9857	22.7318	34.0797	31.9267	23.601	-0.298471	0.281105	0.553114	0.193045	0.47762	0.72876	-0.105426	0.695049	0.950602
b1140	intE	putative integrase	CDS	3.64474	3.11914	4.47727	8.50464	9.9479	7.88851	3.91635	3.66698	4.65503	1.22667	0.000136157	0.0113473	-1.10657	0.000294123	0.0510672	0.120094	0.558249	0.919455
b1141	xisE	putative excisionase	CDS	0.385501	0.928315	0.63961	0.644291	0.753153	0.901544	0.903772	0.916745	0.837906	0.23844	0.490552	0.721288	0.210223	0.536147	0.765374	0.448662	0.213155	0.80346
b1142	ymfH	putative protein YmfH	CDS	1.57705	1.4853	1.61586	1.03087	1.63183	2.38265	5.08372	5.69976	4.60848	0.108172	0.715876	0.866409	1.60738	0.000267514	0.0484665	1.71555	0.000178312	0.0391066
b1143	ymfI	uncharacterized protein YmfI	CDS	39.9169	33.9021	28.2102	27.8011	32.4483	32.2302	36.8287	33.7203	32.818	-0.14169	0.380713	0.645	0.16064	0.323531	0.614309	0.0189505	0.904683	0.994411
b1144	ymfJ	uncharacterized protein YmfJ	CDS	5.39702	6.38681	5.48718	5.34761	4.95826	7.08356	7.19252	7.85212	7.3084	0.0100325	0.95706	0.977047	0.362176	0.0760799	0.339427	0.372209	0.0699965	0.641045
b1145	ymfK	putative repressor protein YmfK	CDS	21.8684	32.0454	26.7963	19.6509	26.0465	30.4271	26.9249	29.2561	27.8371	-0.0842593	0.677505	0.846526	0.142296	0.486692	0.734267	0.0580372	0.774141	0.974924
b1146	ymfT	putative DNA-binding transcriptional regulator YmfT	CDS	1.1565	1.63383	2.05349	1.51408	2.88709	1.99628	1.80754	1.79363	2.79302	0.400033	0.248385	0.518849	-0.00713305	0.982814	0.993189	0.3929	0.261997	0.83293
b1147	ymfL	uncharacterized protein YmfL	CDS	2.41815	4.30738	4.34262	1.64294	6.27628	3.57398	1.92052	2.55094	3.77058	0.0552702	0.907766	0.954879	-0.486043	0.330486	0.622013	-0.430773	0.387241	0.866229
b1148	ymfM	cell division inhibitor YmfM	CDS	0.385501	0.445591	0.302973	0.225502	0.815916	0.48297	1.24269	1.03632	0.977557	0.430487	0.359089	0.623707	1.08878	0.024687	0.244128	1.51927	0.00587983	0.304899
b1149	ymfN	chimeric replication protein/phage terminase YmfN	CDS	0.700912	1.37391	1.81784	1.83623	3.13814	3.67057	4.59417	4.225	5.26019	1.14694	0.0110619	0.12233	0.701595	0.0708396	0.329227	1.84853	0.000615578	0.0769917
b1151	beeE	protein BeeE	CDS	0.560729	0.445591	0.90892	0.322145	0.439339	0.32198	0.640172	0.637736	0.744805	-0.819561	0.0411225	0.221669	0.887025	0.0313934	0.256676	0.067464	0.843238	0.981345
b1153	ymfQ	DUF2313 domain-containing protein YmfQ	CDS	0.175228	0.779785	0.774265	0.257716	0.564865	0.386376	1.46863	1.11604	1.72236	-0.50774	0.359177	0.623707	1.81509	0.00504299	0.17496	1.30735	0.0233356	0.464872
b1154	ycfK	protein StfP	CDS	1.68219	1.63383	2.42379	2.96374	2.13393	2.02847	2.48537	3.42783	2.46717	0.309463	0.259663	0.532091	0.234684	0.381128	0.660823	0.544147	0.0642443	0.625549
b1155	tfaP	putative tail fiber assembly protein TfaP	CDS	0.280365	0.742652	0.370301	0.128858	0.878679	0.708356	0.489543	0.318868	0.186201	0.310693	0.634727	0.820447	-0.754529	0.290626	0.580277	-0.443835	0.539676	0.907646
b1156	tfaE	putative tail fiber assembly protein TfaE	CDS	0.595775	0.85405	1.07724	4.60668	4.0482	4.28233	0.5272	0.956604	0.232752	2.34805	0.000149075	0.0119023	-2.88411	4.62137e-05	0.0128382	-0.536067	0.239165	0.810904
b1158	pinE	site-specific DNA recombinase	CDS	0.245319	0.556989	0.302973	0.418789	0.188288	0.611762	1.5816	1.43491	1.16376	0.14582	0.76534	0.888448	1.77463	0.00222915	0.11758	1.92045	0.00158788	0.15038
b1159	mcrA	Type IV methyl-directed restriction enzyme EcoKMcrA	CDS	7.74507	10.7685	7.80998	17.1704	16.6949	16.3888	7.19252	8.45	7.26185	0.93297	0.000438169	0.0268507	-1.133	0.000109915	0.0229007	-0.200033	0.282764	0.842369
b1160	iraM	anti-adaptor protein IraM	CDS	0.140182	0.334193	0.201982	1.67516	1.06697	1.77089	0.602515	0.438443	0.605154	2.72351	4.06253e-05	0.00583744	-1.44928	0.00188485	0.11369	1.27423	0.0124921	0.382753
b1161	ycgX	DUF1398 domain-containing protein YcgX	CDS	0.911185	3.63899	3.13072	0.902007	2.79294	2.15727	0.715486	1.67406	0.977557	-0.389364	0.501913	0.728438	-0.795987	0.210291	0.50188	-1.18535	0.0746984	0.66041
b1162	bluR	DNA-binding transcriptional repressor BluR	CDS	32.6274	45.3018	42.1133	36.0481	44.9695	46.1397	35.8496	46.5149	33.5162	0.0831124	0.661395	0.837044	-0.133814	0.484802	0.733541	-0.0507019	0.788882	0.97834
b1163	bluF	blue light- and temperature-regulated antirepressor BluF	CDS	28.3168	63.7567	55.0738	102.764	42.2707	50.4542	40.0672	66.7231	57.8155	0.409837	0.334038	0.601992	-0.248165	0.551205	0.777378	0.161671	0.696244	0.950602
b1164	ycgZ	putative two-component system connector protein YcgZ	CDS	0.105137	1.03971	1.64952	1.44965	0.972823	0.998138	0.941429	1.35519	1.48961	0.286229	0.663514	0.838345	0.140385	0.828794	0.919882	0.426614	0.524415	0.906968
b1165	ymgA	putative two-component system connector protein YmgA	CDS	0.245319	1.15111	1.38021	1.19194	0.815916	1.32012	1.24269	1.31533	1.90856	0.258421	0.618951	0.812045	0.417101	0.417837	0.687733	0.675522	0.21077	0.80346
b1166	ariR	putative two-component system connector protein AriR	CDS	0.210273	1.00258	0.942583	0.998651	1.03559	1.80309	0.715486	1.91321	1.39651	0.829605	0.161906	0.415166	0.0648776	0.904229	0.954805	0.894483	0.139621	0.76188
b1167	ymgC	protein YmgC	CDS	0.175228	0.594122	1.31288	0.35436	0.627628	0.933742	0.715486	1.31533	1.07066	-0.127707	0.840318	0.924771	0.687578	0.284661	0.575466	0.559871	0.378607	0.864864
b1168	pdeG	putative c-di-GMP phosphodiesterase PdeG	CDS	0.946231	0.928315	2.05349	1.35301	1.94565	1.38451	2.1088	1.67406	1.67581	0.24861	0.482868	0.717841	0.222166	0.52558	0.757032	0.470777	0.201377	0.80346
b1171	ymgD	PF16456 family protein YmgD	CDS	4.97647	4.27025	3.53469	5.41204	11.109	12.7182	8.20926	5.97877	5.07399	1.19342	0.00512044	0.087806	-0.600029	0.094762	0.363269	0.593386	0.102315	0.699831
b1172	ymgG	PF13436 family protein YmgG	CDS	2.62842	3.08201	2.52478	4.47782	10.0734	12.5572	6.3264	3.7467	4.23608	1.71805	0.0011079	0.0485958	-0.919446	0.0298756	0.256676	0.7986	0.0571938	0.59214
b1174	minE	Z-ring positioning protein MinE	CDS	172.144	142.626	118.429	162.426	100.138	106.06	139.294	121.728	132.482	-0.232871	0.288832	0.559797	0.0942407	0.659224	0.836255	-0.13863	0.519199	0.906968
b1175	minD	Z-ring positioning protein MinD	CDS	724.673	588.552	449.713	660.076	444.58	419.862	580.109	475.592	551.249	-0.209625	0.377771	0.642519	0.0759719	0.744432	0.88307	-0.133653	0.568775	0.922353
b1176	minC	Z-ring positioning protein MinC	CDS	304.581	323.351	284.627	376.524	293.887	259.967	270.68	270.878	311.98	0.027902	0.861654	0.931741	-0.124376	0.444634	0.706633	-0.0964739	0.55063	0.915868
b1177	ycgJ	PF05666 family protein YcgJ	CDS	25.7585	23.7277	18.616	18.1368	21.151	21.4117	19.7324	23.3969	19.6908	-0.16587	0.346102	0.611905	0.0496036	0.773337	0.894144	-0.116266	0.504099	0.900901
b1178	pliG	inhibitor of g-type lysozyme	CDS	13.072	9.65448	6.73274	10.2442	14.7806	15.9058	11.2595	8.29057	8.98421	0.474561	0.112516	0.347041	-0.519821	0.0868125	0.352691	-0.0452597	0.871253	0.987856
b1179	ycgL	PF05166 family protein YcgL	CDS	57.9303	71.1832	50.5292	61.4653	52.5952	50.0357	62.7368	66.6035	49.2968	-0.130497	0.467834	0.707866	0.122669	0.494378	0.739744	-0.00782798	0.964748	0.994909
b1180	ycgM	putative isomerase/hydrolase	CDS	56.879	54.5107	42.1806	48.5795	46.2248	41.7608	51.2137	52.8922	47.202	-0.16923	0.266397	0.538273	0.147961	0.327537	0.619821	-0.0212689	0.88501	0.991622
b1181	ycgN	putative metal-chelating domain-containing protein YcgN	CDS	30.4196	35.573	32.2162	33.342	32.4797	35.128	34.6822	40.5759	39.5678	0.0397516	0.756189	0.884627	0.185705	0.168726	0.454775	0.225456	0.102665	0.699831
b1182	hlyE	hemolysin E	CDS	1.01632	1.52244	0.63961	10.5664	9.35165	9.27302	0.941429	1.35519	0.605154	3.19993	5.70097e-06	0.00148475	-3.31456	4.86852e-06	0.00253589	-0.11463	0.758433	0.971326
b1183	umuD	DNA polymerase V protein UmuD	CDS	1.89246	2.74781	2.99607	2.28723	1.97703	2.70463	2.82429	3.94599	3.81713	-0.132171	0.600664	0.801129	0.601128	0.0348477	0.265417	0.468957	0.0848731	0.66599
b1184	umuC	DNA polymerase V catalytic protein	CDS	8.02544	9.39455	7.57433	6.76505	9.57132	9.69159	10.544	9.72547	11.4048	0.0587758	0.761079	0.886118	0.28275	0.165326	0.453231	0.341526	0.101951	0.699831
b1185	dsbB	protein thiol:quinone oxidoreductase DsbB	CDS	93.2213	109.096	93.2148	69.3579	78.9555	72.4777	106.607	113.676	117.679	-0.420575	0.0055705	0.0911334	0.614114	0.000497911	0.0645048	0.193539	0.130778	0.748857
b1186	nhaB	Na(+):H(+) antiporter NhaB	CDS	241.254	217.82	201.376	201.212	202.63	212.957	195.102	166.569	183.967	-0.0986433	0.423848	0.678515	-0.17685	0.167241	0.454298	-0.275493	0.0438347	0.541009
b1187	fadR	DNA-binding transcriptional dual regulator FadR	CDS	143.932	133.269	108.902	22.3569	24.6344	22.3132	68.5737	57.9941	62.936	-2.4777	2.64355e-08	2.75392e-05	1.45104	2.17046e-06	0.00180886	-1.02666	3.39461e-05	0.010881
b1188	ycgB	PF04293 family protein YcgB	CDS	29.6836	13.7019	18.4477	32.1179	39.5719	33.5825	22.3684	13.233	11.1721	0.767378	0.0419734	0.222746	-1.16891	0.00594538	0.176471	-0.401532	0.247825	0.820954
b1189	dadA	D-amino acid dehydrogenase	CDS	224.046	554.835	424.264	1328.14	395.939	367.733	334.697	387.146	443.811	0.797945	0.157537	0.411243	-0.843626	0.137928	0.417652	-0.0456814	0.930993	0.994909
b1190	dadX	alanine racemase 2	CDS	135.171	379.569	286.478	817.959	243.394	220.266	210.504	259.04	320.732	0.677707	0.244923	0.516756	-0.697578	0.232595	0.52257	-0.0198708	0.971526	0.995619
b1191	cvrA	putative K(+):H(+) antiporter	CDS	68.0936	45.0047	42.0796	55.6667	50.9947	48.6512	61.4565	44.5219	52.3226	0.00124753	0.995184	0.997098	0.0275624	0.894008	0.950007	0.02881	0.889278	0.99183
b1192	ldcA	murein tetrapeptide carboxypeptidase	CDS	60.2784	51.2059	40.9351	52.4775	49.7395	46.1719	58.8958	51.6167	45.4797	-0.0386111	0.820804	0.917213	0.0722678	0.672851	0.843705	0.0336567	0.84352	0.981345
b1193	emtA	lytic murein transglycosylase E	CDS	68.0936	70.8119	56.151	65.1378	57.8359	63.1724	66.5779	73.0208	77.0873	-0.0674094	0.614477	0.808399	0.219089	0.123966	0.399308	0.151679	0.27052	0.837622
b1194	ycgR	flagellar brake protein YcgR	CDS	11.6351	12.588	11.9843	14.8509	15.3769	15.777	13.3306	15.1462	16.665	0.34544	0.0374432	0.212793	-0.027713	0.849403	0.931438	0.317727	0.0520439	0.579858
b1195	ymgE	PF04226 family protein YmgE	CDS	0.981276	0.371326	0.201982	0.934222	1.22387	1.5777	0.715486	0.398585	0.744805	1.25944	0.0337857	0.203153	-1.00675	0.0764158	0.340283	0.252683	0.65467	0.946495
b1196	ycgY	uncharacterized protein YcgY	CDS	1.01632	0.85405	0.673274	1.51408	1.25526	0.80495	1.12971	0.837028	0.605154	0.490172	0.172371	0.424182	-0.46132	0.201207	0.492036	0.0288519	0.935199	0.994909
b1197	treA	periplasmic trehalase	CDS	26.4594	17.8608	21.3091	29.9917	20.3351	15.938	22.7073	14.2693	12.6151	0.0137759	0.963758	0.981902	-0.417081	0.192261	0.482913	-0.403306	0.206198	0.80346
b1198	dhaM	dihydroxyacetone kinase subunit M	CDS	76.855	51.4286	397.097	58.0184	364.118	198.565	66.0883	72.0243	54.8828	0.2404	0.772828	0.892046	-1.68515	0.0741923	0.336043	-1.44475	0.115031	0.716325
b1199	dhaL	dihydroxyacetone kinase subunit L	CDS	35.2208	26.5869	195.855	30.2817	241.794	116.042	37.017	43.8443	24.8579	0.590701	0.5098	0.734632	-1.87566	0.0648914	0.32198	-1.28496	0.176607	0.791313
b1200	dhaK	dihydroxyacetone kinase subunit K	CDS	52.6034	41.2172	239.416	48.9017	328.406	157.835	54.4899	58.3528	44.6418	0.683161	0.398414	0.658038	-1.76448	0.0535009	0.298845	-1.08132	0.198404	0.80346
b1201	dhaR	DNA-binding transcriptional dual regulator DhaR	CDS	25.4781	27.1439	27.7725	18.3945	25.7641	22.8284	23.0838	26.745	27.5112	-0.263136	0.128772	0.37043	0.207072	0.221243	0.511608	-0.0560639	0.730166	0.960114
b1202	ycgV	putative autotransporter adhesin YcgV	CDS	36.903	21.7597	24.8775	22.1958	24.5089	20.6067	21.7658	19.2517	19.7839	-0.311617	0.155206	0.408232	-0.14663	0.485194	0.733867	-0.458247	0.0488104	0.566554
b1203	ychF	redox-responsive ATPase YchF	CDS	448.338	453.426	446.448	346.467	326.774	378.842	469.999	521.947	502.511	-0.357795	0.0132682	0.131326	0.506366	0.00183314	0.11369	0.14857	0.234633	0.808277
b1204	pth	peptidyl-tRNA hydrolase	CDS	60.4887	67.8784	61.1669	63.2049	51.5596	68.1953	74.1093	81.1917	78.8097	-0.0509165	0.708476	0.864233	0.355639	0.0243318	0.244128	0.304723	0.0459759	0.557053
b1205	ychH	stress-induced protein	CDS	253.345	108.167	78.6721	177.019	326.272	281.732	186.064	119.974	152.08	0.834622	0.0820366	0.301718	-0.776978	0.101422	0.370686	0.0576438	0.894357	0.992198
b1206	dauA	aerobic C4-dicarboxylate transporter DauA	CDS	168.009	147.528	135.9	131.725	139.647	159.734	180.077	217.149	208.685	-0.0664731	0.634114	0.820097	0.49103	0.00532804	0.17496	0.424557	0.0116758	0.373738
b1207	prs	ribose-phosphate diphosphokinase	CDS	2375.71	2312.99	1925.19	1853.95	1406.95	1731.83	2271.52	2877.58	2449.2	-0.405668	0.0411739	0.221669	0.605846	0.00614984	0.177446	0.200179	0.2705	0.837622
b1208	ispE	4-(cytidine 5'-diphospho)-2-C-methyl-D-erythritol kinase	CDS	345.164	329.366	315.462	310.323	210.098	235.206	293.764	309.302	363.558	-0.38974	0.0411364	0.221669	0.355253	0.0580978	0.307574	-0.0344864	0.837979	0.980033
b1209	lolB	outer membrane lipoprotein LolB	CDS	204	169.25	142.431	137.137	92.8261	95.7568	177.667	146.639	146.54	-0.662826	0.0073279	0.1037	0.531654	0.0219939	0.234241	-0.131171	0.512592	0.90411
b1210	hemA	glutamyl-tRNA reductase	CDS	278.052	275.672	210.028	237.099	237.18	192.512	238.332	241.861	276.276	-0.195851	0.231134	0.50085	0.182018	0.263247	0.556263	-0.0138323	0.929756	0.994909
b1211	prfA	peptide chain release factor RF1	CDS	314.464	273.259	239.282	232.299	208.686	219.88	263.035	269.284	316.449	-0.32353	0.0445784	0.230469	0.360984	0.0286074	0.253632	0.0374542	0.793541	0.978415
b1212	prmC	protein-(glutamine-N(5)) methyltransferase	CDS	125.358	114.406	91.4306	88.3323	91.414	94.4367	109.695	122.684	138.999	-0.272502	0.0942241	0.321303	0.43766	0.0147912	0.206137	0.165158	0.286465	0.844797
b1213	ychQ	SirB family protein YchQ	CDS	31.9616	30.523	28.0419	28.9609	24.603	30.3627	30.8412	34.4377	58.0948	-0.109191	0.644791	0.826392	0.555159	0.0382612	0.273588	0.445969	0.0831543	0.66599
b1214	ychA	transglutaminase-like/TPR repeat-containing protein	CDS	184.62	174.969	159.431	166.517	155.087	180.212	165.202	185.302	202.913	-0.048628	0.705024	0.862041	0.141168	0.285733	0.57547	0.0925398	0.476007	0.891471
b1215	kdsA	3-deoxy-D-manno-octulosonate 8-phosphate synthase	CDS	874.352	576.855	473.884	450.005	328.03	412.617	664.536	581.735	529.138	-0.69317	0.0154276	0.140058	0.576407	0.035002	0.265417	-0.116763	0.627294	0.937593
b1216	chaA	Na(+)/K(+):H(+) antiporter ChaA	CDS	45.8747	68.621	71.0641	60.3378	169.554	133.525	73.8834	128.862	101.247	0.969716	0.0283696	0.186697	-0.257651	0.500149	0.740137	0.712065	0.0862802	0.6671
b1217	chaB	putative cation transport regulator ChaB	CDS	1.75228	3.04487	2.15448	2.86709	2.29084	2.25386	2.22177	1.6342	1.44306	0.0938764	0.730391	0.872944	-0.47804	0.109726	0.382236	-0.384164	0.190257	0.802977
b1218	chaC	glutathione-specific gamma-glutamylcyclotransferase	CDS	11.9856	10.917	11.412	12.2737	19.9899	13.491	11.2971	12.1568	14.5237	0.415012	0.0753536	0.290202	-0.269381	0.224798	0.515255	0.145631	0.500255	0.900901
b1219	ychN	DsrE/F sulfur relay family protein YchN	CDS	31.4008	26.8097	27.9072	37.0145	36.5907	31.1677	26.8119	25.5493	23.7872	0.282824	0.0622895	0.266763	-0.460158	0.00715298	0.180645	-0.177334	0.216491	0.80346
b1220	ychO	putative invasin YchO	CDS	19.2751	17.8608	18.2794	16.7838	19.2368	21.0897	20.3349	15.9833	20.8545	0.0434411	0.791423	0.899825	0.00141096	0.993139	0.996347	0.044852	0.785189	0.976719
b1221	narL	DNA-binding transcriptional dual regulator NarL	CDS	178.417	131.115	108.7	120.386	75.3781	85.9686	168.139	130.736	120.798	-0.569961	0.0384521	0.214658	0.575017	0.0371483	0.271294	0.00505609	0.983312	0.996708
b1222	narX	sensor histidine kinase NarX	CDS	130.475	129.333	111.191	119.129	101.079	105.545	131.762	135.32	134.81	-0.187613	0.140657	0.386876	0.303013	0.028178	0.253632	0.1154	0.346632	0.855854
b1223	narK	nitrate:nitrite antiporter NarK	CDS	2.73356	1.26251	2.25547	1.96509	2.10255	2.35045	1.65692	1.35519	2.18787	0.035513	0.908418	0.954879	-0.307983	0.34038	0.625743	-0.27247	0.398539	0.866229
b1224	narG	nitrate reductase A subunit alpha	CDS	55.6173	40.1403	31.5429	67.1029	85.7653	56.0567	44.5861	25.7884	40.7315	0.714758	0.0266567	0.180926	-0.911038	0.0083469	0.18954	-0.19628	0.486448	0.898656
b1225	narH	nitrate reductase A subunit beta	CDS	17.663	13.5534	11.816	20.4884	25.7013	17.3225	16.1549	8.52972	15.0823	0.56158	0.0686958	0.276308	-0.675543	0.0349979	0.265417	-0.113963	0.686022	0.949745
b1226	narJ	nitrate reductase 1 molybdenum cofactor assembly chaperone	CDS	6.69371	6.23828	5.15055	7.34492	9.44579	4.25013	4.82012	2.71038	4.51538	0.218967	0.501361	0.728188	-0.80475	0.0319564	0.257567	-0.585783	0.0989293	0.699831
b1227	narI	nitrate reductase A subunit gamma	CDS	6.13298	4.30738	3.77033	5.47647	8.50435	5.37706	5.64857	4.18514	5.53949	0.44595	0.121341	0.36142	-0.332848	0.234499	0.52257	0.113103	0.677542	0.949532
b1228	ychS	putative uncharacterized protein YchS	CDS	0.385501	0.779785	4.27529	2.99595	2.79294	3.54178	0.7908	1.19575	2.97922	0.768087	0.349619	0.613932	-0.926831	0.273411	0.565973	-0.158744	0.848662	0.98178
b1229	tpr	protamine-like protein	CDS	0.350456	1.89376	2.96241	2.57716	3.89129	4.99069	1.20503	2.03278	2.18787	1.13378	0.0865908	0.309468	-1.08259	0.101498	0.370686	0.0511886	0.934767	0.994909
b1232	purU	formyltetrahydrofolate deformylase	CDS	155.427	146.377	145.696	158.109	141.781	164.5	171.415	184.943	158.644	0.053441	0.647097	0.828078	0.149268	0.218318	0.510239	0.202709	0.105735	0.700472
b1233	ychJ	NTF2-like domain-containing protein YchJ	CDS	81.5861	80.8005	72.4106	78.4424	72.491	69.9984	84.3144	89.562	80.4855	-0.0877917	0.448724	0.689975	0.203306	0.0995983	0.369569	0.115514	0.324573	0.852738
b1234	rssA	putative patatin-like phospholipase RssA	CDS	61.1195	62.8284	53.5253	67.6828	54.1643	51.3558	60.7033	61.6611	70.3841	-0.0351057	0.811239	0.911168	0.154153	0.308176	0.598241	0.119047	0.425937	0.880968
b1235	rssB	regulator of RpoS	CDS	64.5189	56.8871	47.3648	61.0143	51.6851	54.801	56.4857	60.4255	68.941	-0.0108729	0.943319	0.970847	0.149858	0.3399	0.625743	0.138985	0.374509	0.864864
b1236	galU	UTP--glucose-1-phosphate uridylyltransferase	CDS	371.133	379.569	346.904	268.444	273.489	309.584	348.894	360.56	284.981	-0.366248	0.0216132	0.163252	0.223864	0.124606	0.400025	-0.142384	0.30966	0.846801
b1237	hns	DNA-binding transcriptional dual regulator H-NS	CDS	1615.64	1921.54	1831.34	1484.16	1332.52	1317.8	1373.96	1330.32	1532.76	-0.376818	0.0243102	0.174181	0.0353508	0.805927	0.907648	-0.341467	0.036879	0.524868
b1238	tdk	thymidine/deoxyuridine kinase	CDS	80.3245	108.539	85.8088	61.3365	62.6058	65.5229	71.2097	97.0953	63.4946	-0.5357	0.0151335	0.139869	0.291043	0.138811	0.417923	-0.244656	0.205168	0.80346
b1241	adhE	fused acetaldehyde-CoA dehydrogenase and iron-dependent alcohol dehydrogenasealdehyde/alcohol dehydrogenase AdhE	CDS	3943.68	2495.64	3358.73	1171.39	5209.62	4841.29	4250.78	3881.86	1908.24	0.1958	0.716082	0.866409	-0.160477	0.765309	0.890562	0.0353232	0.947463	0.994909
b1242	ychE	MarC family putative inner membrane protein YchE	CDS	30.1742	30.8201	23.8676	21.8415	31.4441	23.2791	25.3433	28.9373	25.9751	-0.148254	0.426346	0.679918	0.067877	0.71207	0.86482	-0.0803767	0.662582	0.949427
b1243	oppA	oligopeptide ABC transporter periplasmic binding protein	CDS	2017.22	2075.64	2088.93	2242.42	3315.35	3154.76	2606.67	2881.69	2374.63	0.495065	0.0201917	0.15996	-0.148014	0.422079	0.690811	0.347051	0.0799393	0.66599
b1244	oppB	murein tripeptide ABC transporter/oligopeptide ABC transporter inner membrane subunit OppB	CDS	421.283	513.135	489.167	560.114	790.842	774.812	649.737	817.258	595.332	0.578454	0.0124232	0.126339	-0.0437046	0.819336	0.916557	0.534749	0.0181988	0.423655
b1245	oppC	murein tripeptide ABC transporter/oligopeptide ABC transporter inner membrane subunit OppC	CDS	544.013	605.707	571.913	684.495	817.893	845.712	773.704	947.875	658.035	0.447715	0.0240933	0.173672	0.0192424	0.910024	0.958252	0.466958	0.0199169	0.440318
b1246	oppD	murein tripeptide ABC transporter/oligopeptide ABC transporter ATP binding subunit OppD	CDS	767.603	752.009	709.361	851.849	924.025	993.791	900.759	1126.32	875.612	0.31333	0.0595672	0.261832	0.0676831	0.653018	0.833167	0.381014	0.0277531	0.479433
b1247	oppF	murein tripeptide ABC transporter/oligopeptide ABC transporter ATP binding subunit OppF	CDS	1040.19	994.188	855.597	1064.59	1171.12	1248.8	1198.18	1462.41	1099.66	0.269902	0.122969	0.361944	0.109871	0.506134	0.74376	0.379773	0.0401663	0.534738
b1248	yciU	DUF440 domain-containing protein YciU	CDS	66.1661	67.5071	52.0777	67.425	63.6728	67.1328	67.3687	78.4814	55.9069	0.0938578	0.563011	0.774782	0.0255864	0.873625	0.943352	0.119444	0.464554	0.889195
b1249	clsA	cardiolipin synthase A	CDS	148.033	129.184	115.769	139.553	137.388	123.222	157.181	143.491	143.142	0.0261171	0.83911	0.92453	0.149382	0.262285	0.555922	0.175499	0.193564	0.802977
b1250	kch	K(+) channel Kch	CDS	34.9755	28.3693	23.6992	26.7059	30.6596	26.4345	26.36	26.4262	24.0665	-0.0547133	0.745573	0.880195	-0.124722	0.465684	0.720307	-0.179435	0.301613	0.846801
b1251	yciI	protein YciI	CDS	70.1262	59.5978	44.0321	77.5726	50.7123	50.8406	68.8373	45.9568	58.5138	0.0439434	0.858167	0.93076	-0.0475618	0.84672	0.930387	-0.00361838	0.988258	0.997438
b1252	tonB	Ton complex subunit TonB	CDS	13.6327	26.1785	32.1152	23.7099	49.1746	51.2914	24.2889	50.2616	31.887	0.78762	0.0880668	0.311788	-0.222389	0.598929	0.800943	0.56523	0.202022	0.80346
b1253	yciA	acyl-CoA thioesterase YciA	CDS	11.8454	19.4203	19.0873	16.816	14.3727	17.7733	12.2762	16.9	17.7822	-0.0403941	0.864178	0.932597	-0.0607774	0.797466	0.903246	-0.101172	0.670433	0.949532
b1254	yciB	inner membrane protein	CDS	111.165	102.003	85.3038	101.895	88.9662	95.1772	114.704	133.685	146.401	-0.0613673	0.676462	0.84573	0.464796	0.00962607	0.195451	0.403429	0.0193975	0.436628
b1255	yciC	putative inner membrane protein	CDS	116.036	110.247	92.7098	103.119	93.7362	95.4348	118.658	128.862	149.659	-0.1261	0.371511	0.636152	0.442306	0.00913542	0.194838	0.316206	0.0424932	0.538959
b1256	ompW	outer membrane protein W	CDS	4.24052	6.90666	5.6555	8.50464	7.97087	7.9851	7.87035	6.57665	4.79468	0.541895	0.0448757	0.230583	-0.343985	0.173567	0.458997	0.19791	0.420564	0.876116
b1257	yciE	DUF892 domain-containing protein YciE	CDS	0.665866	1.22538	1.1109	0.966436	1.78874	0.740554	1.28034	0.956604	1.25686	0.221725	0.567994	0.777425	-0.00356405	0.992599	0.996347	0.218161	0.581173	0.923882
b1258	yciF	DUF892 domain-containing protein YciF	CDS	0.63082	0.705519	0.538619	0.418789	0.439339	0.450772	0.564857	0.358726	0.512054	-0.511448	0.106629	0.339956	0.131859	0.68808	0.850308	-0.379589	0.225543	0.80346
b1260	trpA	tryptophan synthase subunit alpha	CDS	53.7599	48.5323	48.947	74.0612	58.9656	68.7105	72.1135	69.2342	68.8479	0.415594	0.00739112	0.1037	0.0592859	0.636188	0.824571	0.47488	0.00345446	0.231062
b1261	trpB	tryptophan synthase subunit beta	CDS	75.6985	69.4751	73.2859	109.916	76.9158	80.2696	88.3814	79.3583	83.6044	0.289982	0.0841655	0.307108	-0.087694	0.571988	0.787936	0.202288	0.209181	0.80346
b1262	trpC	fused indole-3-glycerol phosphate synthase/phosphoribosylanthranilate isomerase	CDS	37.2184	40.7345	36.5251	71.8706	41.9569	38.4122	45.0003	45.6778	54.4173	0.411252	0.102214	0.333275	-0.0694831	0.765487	0.890562	0.341769	0.165207	0.780582
b1263	trpD	anthranilate synthase subunit TrpD	CDS	11.6001	12.9964	12.1863	19.1677	15.0317	14.7789	12.2386	13.512	14.8961	0.413021	0.0306476	0.194381	-0.269297	0.129764	0.408097	0.143725	0.398228	0.866229
b1264	trpE	anthranilate synthase subunit TrpE	CDS	2.83869	2.67355	3.09706	4.41339	4.11096	4.60431	3.31383	4.74316	4.32918	0.607424	0.00952424	0.11603	-0.0848969	0.656075	0.835277	0.522527	0.020788	0.448828
b1266	rnm	RNase AM	CDS	68.444	75.1564	69.0442	63.9459	73.0245	73.6368	69.4022	81.2316	77.5063	-0.0138651	0.908706	0.954879	0.115317	0.352196	0.638642	0.101452	0.410616	0.869871
b1267	yciO	putative RNA-binding protein YciO	CDS	98.1977	87.2245	71.3334	74.6411	85.7653	87.1277	92.7119	96.7366	87.5612	-0.052734	0.715777	0.866409	0.16233	0.277029	0.568851	0.109596	0.454903	0.889072
b1268	yciQ	DUF2207 domain-containing protein YciQ	CDS	26.4945	27.2182	23.9012	27.2535	33.5153	29.3646	26.9249	31.4882	28.256	0.215797	0.150298	0.400699	-0.0565592	0.690181	0.850631	0.159238	0.276564	0.837622
b1269	rluB	23S rRNA pseudouridine(2605) synthase	CDS	162.471	323.611	369.392	149.475	184.774	226.899	188.361	326.401	302.996	-0.608333	0.0926774	0.319956	0.543242	0.127086	0.403942	-0.0650918	0.844303	0.981345
b1270	btuR	cobinamide/cobalamin adenosyltransferase	CDS	42.3351	46.8613	38.04	51.9298	66.7168	49.6493	48.2765	47.8302	44.7349	0.403547	0.022534	0.167379	-0.256861	0.114484	0.386447	0.146686	0.34515	0.855854
b1271	yciK	putative oxidoreductase	CDS	62.6265	58.521	47.0618	73.8679	95.0542	58.5037	61.7201	60.9038	62.3309	0.435181	0.0420154	0.222746	-0.298238	0.139172	0.417923	0.136943	0.475853	0.891471
b1272	sohB	S49 peptidase family protein	CDS	366.191	234.529	205.854	237.969	225.099	219.526	315.831	269.005	283.119	-0.240775	0.263994	0.536093	0.346597	0.120482	0.395002	0.105821	0.613259	0.932835
b1273	yciN	protein YciN	CDS	160.088	121.869	103.987	124.864	138.674	115.977	123.478	106.661	89.5163	-0.0242201	0.897842	0.948481	-0.247521	0.21017	0.501879	-0.271741	0.172645	0.787966
b1274	topA	DNA topoisomerase 1	CDS	638.636	828.391	775.814	765.546	1158.32	999.071	798.859	1039.95	1048.08	0.382092	0.0831323	0.304405	-0.0179105	0.929244	0.969361	0.364181	0.0962244	0.699768
b1275	cysB	DNA-binding transcriptional dual regulator CysB	CDS	200.461	177.271	164.716	141.905	111.184	115.848	145.846	137.233	121.031	-0.556093	0.00324837	0.0712419	0.131426	0.37381	0.653864	-0.424667	0.0142455	0.387087
b1276	acnA	aconitate hydratase 1	CDS	224.467	226.992	208.58	330.94	236.521	242.419	255.73	224.961	240.339	0.295154	0.079522	0.298014	-0.167638	0.291007	0.58039	0.127516	0.415784	0.87489
b1277	ribA	GTP cyclohydrolase 2	CDS	240.658	230.148	171.247	187.875	157.409	168.814	201.278	207.503	190.624	-0.320628	0.058858	0.261037	0.221497	0.169739	0.455442	-0.0991311	0.521053	0.906968
b1278	pgpB	phosphatidylglycerophosphatase B	CDS	46.2251	34.5333	31.9468	36.1125	40.6075	41.0202	46.2807	41.5325	42.6401	0.0630596	0.696975	0.857217	0.147955	0.369988	0.651461	0.211015	0.211395	0.80346
b1279	lapA	lipopolysaccharide assembly protein A	CDS	58.3509	61.6401	47.4658	66.6197	86.0477	61.8201	63.377	65.8861	68.9876	0.357166	0.0495651	0.24308	-0.113631	0.489396	0.737279	0.243534	0.15698	0.778415
b1280	lapB	lipopolysaccharide assembly protein B	CDS	97.3566	112.883	89.9831	121.094	166.353	111.985	111.051	128.464	132.249	0.411948	0.038974	0.216251	-0.103617	0.559004	0.780619	0.30833	0.104452	0.699973
b1281	pyrF	orotidine-5'-phosphate decarboxylase	CDS	104.821	148.308	123.613	79.4088	105.41	107.734	119.223	178.287	128.432	-0.364829	0.103841	0.336213	0.541948	0.0248904	0.244205	0.177119	0.402583	0.868513
b1282	yciH	putative translation factor	CDS	36.903	48.0124	41.844	27.4146	38.4422	44.6264	36.3015	54.088	35.4713	-0.198177	0.404676	0.663369	0.188117	0.428317	0.694529	-0.0100593	0.965589	0.994909
b1283	osmB	osmotically-inducible lipoprotein OsmB	CDS	11.6001	6.31254	4.88124	17.1059	34.2057	32.8741	16.4562	14.3889	20.2959	1.88447	0.000627897	0.0331196	-0.71949	0.0749616	0.336967	1.16498	0.0107557	0.373738
b1284	yciT	DNA-binding transcriptional dual regulator YciT	CDS	52.8838	64.3879	39.4539	72.3539	46.0679	47.1379	47.561	46.1561	60.8413	0.0792158	0.743777	0.879738	-0.0993955	0.682422	0.848344	-0.0201797	0.933516	0.994909
b1285	pdeR	cyclic di-GMP phosphodiesterase PdeR	CDS	27.1253	31.7855	33.2934	24.5153	32.8249	34.2909	29.4479	38.5432	28.4422	-0.00898923	0.961764	0.98059	0.0738072	0.695284	0.854394	0.064818	0.730699	0.960244
b1286	rnb	RNase II	CDS	469.365	604.741	529.799	530.348	424.276	507.15	544.41	723.631	690.76	-0.133866	0.442091	0.686874	0.42224	0.0317843	0.256676	0.288375	0.117142	0.716786
b1287	yciW	putative peroxidase YciW	CDS	20.8171	27.8123	24.6082	20.7784	18.923	22.6352	20.5985	26.8248	26.394	-0.232405	0.201973	0.467737	0.24362	0.183285	0.468557	0.0112156	0.948546	0.994909
b1288	fabI	enoyl-[acyl-carrier-protein] reductase	CDS	1338.88	1147.66	963.623	901.202	593.328	733.374	1205.97	1130.27	1039.89	-0.630975	0.0090037	0.114038	0.599684	0.0117145	0.200301	-0.0312905	0.873094	0.987856
b1289	ycjD	DUF559 domain-containing protein YcjD	CDS	7.63994	8.50336	7.54067	8.15028	5.96246	8.62906	9.03772	8.37028	8.98421	-0.0585008	0.747721	0.880876	0.214734	0.254545	0.54586	0.156233	0.399393	0.866229
b1290	sapF	putrescine ABC exporter ATP binding protein SapF	CDS	52.3231	40.9573	36.9627	39.1407	33.5781	36.9633	41.1216	43.0073	41.0574	-0.24785	0.130067	0.372501	0.190758	0.232256	0.52257	-0.0570918	0.710412	0.956787
b1291	sapD	putrescine ABC exporter ATP binding protein SapD	CDS	90.5227	80.9491	66.8898	70.1633	60.3464	65.8449	79.7955	84.8587	75.5977	-0.279654	0.071696	0.282379	0.291118	0.0626545	0.320141	0.0114648	0.935248	0.994909
b1292	sapC	putrescine ABC exporter membrane protein SapC	CDS	33.5036	33.6793	27.3013	29.4441	27.5842	30.2661	34.3057	33.6007	37.7989	-0.114096	0.411198	0.669583	0.275939	0.0666243	0.322818	0.161843	0.252647	0.825709
b1293	sapB	putrescine ABC exporter membrane subunit SapB	CDS	52.1829	45.4503	35.7845	39.1407	36.8731	40.0865	55.356	50.142	51.5312	-0.200506	0.211738	0.479363	0.435664	0.0168968	0.21356	0.235158	0.149207	0.77044
b1294	sapA	putative periplasmic binding protein SapA	CDS	139.622	143.332	135.16	128.407	119.532	123.544	140.537	158.597	143.98	-0.170589	0.132871	0.37665	0.25438	0.0357966	0.266814	0.0837904	0.438374	0.886226
b1295	ymjA	DUF2543 domain-containing protein YmjA	CDS	18.6793	26.5127	24.4735	22.9368	17.856	21.9912	20.7114	26.3863	27.8371	-0.149992	0.448652	0.689975	0.254917	0.211276	0.503942	0.104926	0.593198	0.930669
b1296	puuP	putrescine:H(+) symporter PuuP	CDS	8.55112	9.39455	9.72881	9.72879	8.62988	8.79005	7.908	9.52618	10.5204	-0.0277091	0.867703	0.934294	0.041436	0.803871	0.906138	0.0137269	0.93439	0.994909
b1297	puuA	glutamate-putrescine ligase	CDS	7.11425	10.2857	11.1763	18.2656	14.8434	15.1009	9.75321	15.1462	10.8928	0.754161	0.00955742	0.11603	-0.429429	0.0944021	0.363216	0.324732	0.193302	0.802977
b1298	puuD	gamma-glutamyl-gamma-aminobutyrate hydrolase	CDS	6.34325	8.68903	6.86739	14.6576	9.63408	10.4965	9.30132	8.48986	11.9169	0.66768	0.0155372	0.140442	-0.228482	0.334072	0.624173	0.439198	0.0830301	0.66599
b1299	puuR	DNA-binding transcriptional repressor PuuR	CDS	18.3989	21.3512	17.5724	27.7689	19.0485	19.8984	24.4018	20.1684	24.7648	0.218964	0.266828	0.53841	0.0554791	0.77106	0.892426	0.274443	0.172469	0.787966
b1300	puuC	gamma-glutamyl-gamma-aminobutyraldehyde dehydrogenase	CDS	2.69851	2.56215	3.46736	3.47917	3.73438	3.31639	3.01257	4.26486	2.28097	0.269496	0.302094	0.575637	-0.13653	0.593549	0.798523	0.132967	0.606114	0.93194
b1301	puuB	gamma-glutamylputrescine oxidase	CDS	1.89246	1.67097	2.96241	2.57716	2.03979	2.28606	3.12554	1.71392	1.62926	0.078313	0.809412	0.910343	-0.0871985	0.78988	0.901393	-0.00888553	0.978433	0.996708
b1302	puuE	4-aminobutyrate aminotransferase PuuE	CDS	3.43447	4.30738	4.37628	4.51004	4.36201	3.79936	3.6904	2.75024	4.09643	0.0644082	0.756641	0.884907	-0.267415	0.221116	0.511608	-0.203006	0.346017	0.855854
b1303	pspF	DNA-binding transcriptional dual regulator PspF	CDS	24.5319	21.574	20.6022	17.3959	25.7641	22.0878	23.5357	19.0922	16.3857	-0.031868	0.873804	0.936989	-0.144374	0.478647	0.729317	-0.176242	0.390573	0.866229
b1304	pspA	phage shock protein A	CDS	24.567	30.6344	33.933	40.7836	73.9031	61.144	47.5987	61.98	74.015	0.980021	0.00308559	0.0694654	0.0620312	0.804559	0.906352	1.04205	0.00213107	0.185004
b1305	pspB	phage shock protein B	CDS	5.71243	5.94122	7.06938	8.21471	12.835	11.0761	9.86618	9.44646	15.0358	0.778315	0.0101313	0.118295	0.0951073	0.699342	0.856626	0.873422	0.0055011	0.290166
b1306	pspC	phage shock protein C	CDS	6.3082	5.79269	5.38619	6.82948	14.812	12.525	10.431	12.2764	18.2477	0.965984	0.0113492	0.122372	0.259989	0.409958	0.679784	1.22597	0.00306794	0.218914
b1307	pspD	phage shock protein D	CDS	1.92751	2.89634	2.52478	3.9946	6.9039	5.28047	4.10463	5.89906	10.2876	1.13815	0.0105566	0.11837	0.322345	0.373478	0.653864	1.4605	0.00264836	0.212225
b1308	pspE	thiosulfate sulfurtransferase PspE	CDS	167.553	167.542	113.413	221.282	134.406	96.3042	122.31	87.9278	158.597	0.0111915	0.973338	0.985399	-0.293442	0.391865	0.666423	-0.282251	0.409456	0.86987
b1309	ycjM	glucosylglycerate phosphorylase	CDS	15.0346	22.4652	15.5863	18.2334	15.2827	10.8185	9.22601	11.2002	19.1322	-0.259556	0.42272	0.678295	-0.166146	0.605222	0.80548	-0.425701	0.203235	0.80346
b1310	ycjN	putative ABC transporter periplasmic binding protein YcjN	CDS	8.79644	16.9325	10.4021	13.8845	10.0734	5.95663	6.81595	7.2941	12.9875	-0.271751	0.495024	0.723524	-0.144923	0.714673	0.866717	-0.416675	0.306367	0.846801
b1311	ycjO	putative ABC transporter membrane subunit YcjO	CDS	2.45319	5.2357	3.70301	3.64024	3.16952	1.48111	2.1088	3.18868	3.44472	-0.4563	0.26325	0.534844	0.0727114	0.855414	0.934586	-0.383588	0.34567	0.855854
b1312	ycjP	putative ABC transporter membrane subunit YcjP	CDS	2.55833	5.79269	6.12679	4.02682	3.67162	3.83156	2.44772	2.35165	3.63093	-0.328115	0.331203	0.598751	-0.455371	0.196867	0.488011	-0.783486	0.0397212	0.532958
b1313	ycjQ	D-guloside 3-dehydrogenase	CDS	9.46231	18.0464	20.2319	8.92343	9.06922	7.66312	9.00006	9.76533	10.8928	-0.895589	0.00769253	0.105098	0.208471	0.448887	0.708472	-0.687118	0.0278483	0.479433
b1314	ycjR	3-dehydro-D-guloside 4-epimerase	CDS	5.64234	13.3677	14.3744	6.37848	7.50015	4.66871	6.43938	7.2941	8.93766	-0.847327	0.0345985	0.205081	0.288073	0.421717	0.690811	-0.559254	0.134893	0.759592
b1315	ycjS	D-glucoside 3-dehydrogenase	CDS	7.18434	14.1104	13.0615	6.66841	6.30766	5.11948	6.21343	6.45708	8.51871	-0.924243	0.00707514	0.102519	0.226131	0.421076	0.690526	-0.698112	0.0279235	0.479433
b1316	ycjT	kojibiose phosphorylase	CDS	7.63994	14.9273	17.0338	6.57177	7.65706	6.4396	25.1173	24.6325	23.5079	-0.937645	0.00641579	0.0975714	1.82488	7.93086e-05	0.01899	0.887239	0.00823828	0.361357
b1317	ycjU	beta-phosphoglucomutase	CDS	0.735957	1.44817	2.42379	0.966436	1.06697	0.933742	0.715486	0.996462	1.39651	-0.635324	0.158546	0.41137	0.0547317	0.901691	0.95346	-0.580592	0.201328	0.80346
b1319	ompG	outer membrane porin G	CDS	0.420547	2.22796	3.36637	1.06308	1.91426	0.708356	0.489543	1.11604	1.02411	-0.704653	0.309203	0.581467	-0.496031	0.49617	0.739744	-1.20068	0.115186	0.716325
b1320	ycjW	DNA-binding transcriptional repressor YcjW	CDS	22.0086	35.4616	26.4933	30.2817	29.5299	27.4005	29.2596	31.8469	25.2768	0.054925	0.774472	0.892343	-0.0135559	0.943531	0.97596	0.041369	0.829174	0.979042
b1321	ycjX	DUF463 domain-containing protein YcjX	CDS	24.4268	16.0784	16.1586	35.1783	317.642	129.919	28.6194	92.113	51.9036	3.09044	0.00278352	0.0693441	-1.48355	0.0652907	0.32198	1.60689	0.0510774	0.574469
b1322	ycjF	DUF697 domain-containing inner membrane protein YcjF	CDS	14.4037	11.6968	10.5367	19.4254	196.793	78.0479	17.8118	58.1535	32.7714	3.00542	0.00372415	0.0783765	-1.43635	0.0782134	0.343036	1.56906	0.0609587	0.606241
b1323	tyrR	DNA-binding transcriptional dual regulator TyrR	CDS	233.649	218.34	198.01	173.089	210.004	206.647	208.395	210.572	194.72	-0.140348	0.284662	0.556895	0.057436	0.652773	0.833167	-0.0829118	0.518621	0.906968
b1324	tpx	lipid hydroperoxide peroxidase	CDS	1395.94	1240.12	1020.04	1305.62	1145.01	1268.73	1722.48	1582.58	1240.89	0.024753	0.891847	0.947256	0.289531	0.136097	0.415866	0.314284	0.109319	0.709287
b1325	ycjG	L-Ala-D/L-Glu epimerase	CDS	44.0873	42.1455	34.8756	43.844	42.2393	37.4785	37.2806	38.6627	34.2145	0.0289914	0.834333	0.921504	-0.165536	0.250356	0.541377	-0.136545	0.337573	0.855854
b1326	mpaA	murein tripeptide amidase A	CDS	51.1315	41.737	33.9667	49.1594	42.5845	39.6679	45.6028	37.7061	42.2211	0.0511782	0.771308	0.890938	-0.0660229	0.708308	0.862009	-0.0148447	0.932735	0.994909
b1327	ycjY	putative hydrolase YcjY	CDS	4.20547	3.3048	3.46736	3.60803	4.2051	3.92815	3.84103	4.34458	3.44472	0.0968007	0.601889	0.801557	-0.0127228	0.94508	0.97596	0.0840779	0.652209	0.946221
b1328	pgrR	DNA-binding transcriptional repressor PgrR	CDS	10.0581	11.2883	9.8298	11.9838	12.9291	11.9777	10.2427	12.675	11.9169	0.242884	0.137663	0.382878	-0.0829509	0.591906	0.797463	0.159933	0.312844	0.849151
b1329	mppA	murein tripeptide ABC transporter periplasmic binding protein	CDS	257.375	274.039	189.931	356.067	171.405	158.253	212.914	193.234	200.073	-0.0730429	0.809731	0.910455	-0.177769	0.561287	0.782758	-0.250812	0.416996	0.87489
b1330	ynaI	small conductance mechanosensitive channel YnaI	CDS	35.5012	31.7112	26.2577	33.4387	29.7182	30.8457	29.5232	28.1401	25.8354	0.00824483	0.956015	0.97688	-0.170743	0.270766	0.563576	-0.162498	0.293267	0.846801
b1331	insH4	IS5 family transposase and trans-activator	CDS	0.665866	0.631254	0.63961	0.902007	0.627628	1.06253	0.903772	1.07618	0.744805	0.416768	0.173878	0.424457	0.0775893	0.786045	0.900223	0.494358	0.118892	0.721138
b1335	ogt	methylated-DNA--[protein]-cysteine S-methyltransferase	CDS	2.90878	2.26509	2.35646	1.48187	2.94985	3.79936	4.51886	5.10189	3.16542	0.128038	0.711496	0.864878	0.636923	0.0868112	0.352691	0.764961	0.0476552	0.561485
b1343	dbpA	ATP-dependent RNA helicase DbpA	CDS	0.105137	0.0371326	0.0336637	0.0322145	0.0313814	0.064396	0.640172	0.677594	0.372403	-0.425213	0.630532	0.817907	3.60721	9.39794e-05	0.0206112	3.182	0.000191564	0.0399123
b1344	ttcA	tRNA cytosine(32) 2-sulfurtransferase TtcA	CDS	149.469	162.901	117.688	189.615	138.141	136.648	142.532	154.85	151.428	0.110871	0.527493	0.747386	-0.0492766	0.776881	0.896004	0.061594	0.723562	0.958024
b1345	intR	putative integrase	CDS	4.90638	6.79527	7.608	5.5409	5.14655	8.08169	5.08372	6.17807	8.47216	-0.0411956	0.881239	0.942053	0.0702115	0.799829	0.904089	0.029016	0.91651	0.994909
b1349	recT	recombinase RecT	CDS	3.08401	1.52244	1.98616	3.28588	2.22808	2.54364	1.318	2.43137	2.23442	0.287477	0.398023	0.658038	-0.432085	0.220774	0.511608	-0.144608	0.673414	0.949532
b1350	recE	exonuclease VIII, ds DNA exonuclease, 5' --> 3' specific	CDS	9.32213	5.30996	5.79016	7.5382	4.36201	6.72938	6.28875	5.1816	6.936	-0.132916	0.644338	0.826392	-0.0179233	0.950306	0.979436	-0.15084	0.602806	0.93194
b1351	racC	protein RacC	CDS	0.735957	0.222796	0.403964	0.70872	0.815916	0.611762	0.112971	0.239151	0.418953	0.638377	0.205062	0.471068	-1.49663	0.0185516	0.219441	-0.858254	0.154606	0.775261
b1353	sieB	phage superinfection exclusion protein	CDS	2.34805	1.33677	1.95249	1.83623	1.25526	1.28792	1.12971	1.11604	1.39651	-0.365437	0.211114	0.478624	-0.268686	0.365486	0.648353	-0.634123	0.0494332	0.566633
b1355	ydaG	uncharacterized protein YdaG	CDS	0.490638	0.556989	0.437628	1.06308	0.847297	1.22352	0.301257	0.51816	0.372403	1.0725	0.00476283	0.08487	-1.38531	0.00132284	0.105569	-0.312807	0.364826	0.864352
b1356	racR	DNA-binding transcriptional repressor RacR	CDS	119.891	97.2131	69.5492	94.7752	116.268	95.7246	104.951	87.2104	74.434	0.0978831	0.652457	0.831371	-0.202353	0.36093	0.644569	-0.10447	0.631261	0.939116
b1357	ydaS	toxin YdaS	CDS	1.89246	1.7081	1.75051	1.41744	1.06697	1.19133	1.43097	1.39505	1.44306	-0.540743	0.0239144	0.173306	0.215326	0.319405	0.61175	-0.325416	0.140087	0.76188
b1358	ydaT	protein YdaT	CDS	2.13778	1.89376	1.81784	2.25502	1.63183	1.03034	1.24269	1.75377	1.67581	-0.249766	0.415835	0.673187	-0.0763497	0.804398	0.906352	-0.326116	0.302579	0.846801
b1359	ydaU	DUF1376 domain-containing protein YdaU	CDS	2.7686	2.71068	2.42379	3.06038	3.57748	2.64023	3.08789	2.19222	2.65337	0.231645	0.283896	0.555918	-0.225044	0.299785	0.591378	0.00660043	0.975183	0.996465
b1360	ydaV	putative ATP-binding protein YdaV	CDS	2.62842	2.00516	1.24556	1.7718	1.22387	1.6421	2.82429	0.757311	1.58271	-0.340399	0.463137	0.703057	0.160766	0.729396	0.874897	-0.179633	0.697538	0.950602
b1361	ydaW	putative uncharacterized protein YdaW	CDS	2.06769	1.15111	1.07724	2.38388	1.56907	1.77089	1.54394	2.19222	2.93267	0.412258	0.255723	0.527784	0.213969	0.53891	0.767478	0.626227	0.10008	0.699831
b1363	trkG	K(+) transporter TrkG	CDS	27.1954	21.0542	17.5051	18.62	18.6719	21.8302	21.9918	26.1073	19.7373	-0.153316	0.448191	0.689919	0.198566	0.331516	0.622825	0.0452504	0.820331	0.979042
b1365	ynaK	ParB-like nuclease domain-containing protein YnaK	CDS	0.806048	1.11398	0.807929	1.06308	1.06697	0.740554	1.01674	1.43491	0.558604	0.0763984	0.832414	0.921049	0.0793504	0.82652	0.919407	0.155749	0.672036	0.949532
b1366	ydaY	putative uncharacterized protein YdaY	CDS	1.05137	1.07685	1.04357	0.998651	1.31802	0.740554	1.12971	1.99292	0.418953	-0.0515816	0.912956	0.956882	0.224883	0.636166	0.824571	0.173301	0.715994	0.956787
b1368	ynaA	putative prophage tail length tape measure domain-containing protein YnaA	CDS	1.85742	2.11656	2.6931	2.44831	2.22808	2.31825	1.80754	1.71392	1.58271	0.0680452	0.74148	0.879018	-0.451781	0.0541713	0.300831	-0.383735	0.0945089	0.693589
b1372	stfR	putative prophage side tail fiber protein StfR	CDS	6.09793	6.31254	4.14063	6.99056	8.50435	6.11762	6.28875	6.8158	6.00499	0.385489	0.0979206	0.325907	-0.177255	0.418139	0.687875	0.208234	0.347694	0.855854
b1374	pinR	putative site-specific recombinase	CDS	2.31301	2.93348	2.12081	2.2228	2.38498	2.35045	2.3724	1.79363	2.83957	-0.0809061	0.726504	0.871674	0.00663674	0.977262	0.991118	-0.0742693	0.750737	0.968389
b1375	ynaE	uncharacterized protein YnaE	CDS	0.911185	0.779785	0.504955	0.998651	0.753153	0.837148	0.451886	0.637736	0.558604	0.238653	0.438231	0.684943	-0.649669	0.0644592	0.321956	-0.411016	0.225269	0.80346
b1376	uspF	universal stress protein F	CDS	88.7354	56.7386	42.7529	89.3631	98.82	82.5878	70.1553	46.0764	53.1139	0.52461	0.0738235	0.287444	-0.676924	0.0284553	0.253632	-0.152314	0.571882	0.922353
b1377	ompN	outer membrane porin N	CDS	0.946231	0.705519	1.24556	1.15972	1.22387	1.86748	0.7908	1.19575	1.07066	0.546471	0.109464	0.344514	-0.476843	0.159502	0.445471	0.0696279	0.833079	0.979042
b1378	ydbK	putative pyruvate-flavodoxin oxidoreductase	CDS	155.918	103.377	123.445	155.693	157.691	203.137	174.164	154.771	121.357	0.432425	0.0552868	0.254013	-0.197867	0.340393	0.625743	0.234558	0.2634	0.833203
b1379	hslJ	lipoprotein implicated in Novobiocin resistance	CDS	60.9092	48.5323	34.9093	70.6787	42.2707	41.9862	50.9878	45.4387	49.9485	0.102125	0.692367	0.855746	-0.0819773	0.750524	0.886149	0.0201478	0.937574	0.994909
b1380	ldhA	D-lactate dehydrogenase	CDS	230.985	80.7634	81.0285	52.7996	182.106	141.285	197.7	155.05	77.4597	-0.062238	0.915541	0.957533	0.193777	0.742089	0.881997	0.131539	0.8229	0.979042
b1381	ydbH	putative phospholipid transport factor YdbH	CDS	70.3715	67.9155	53.6599	61.4331	83.5058	72.4133	56.787	70.9083	74.1547	0.179378	0.317697	0.588899	-0.106893	0.544312	0.772224	0.0724854	0.679401	0.949745
b1382	ynbE	lipoprotein YnbE	CDS	7.63994	6.27541	6.32877	6.44291	5.42898	5.95663	5.76155	5.89906	5.07399	-0.183314	0.2885	0.559413	-0.0905001	0.593709	0.798523	-0.273814	0.128217	0.746331
b1383	ydbL	DUF1318 domain-containing protein YdbL	CDS	18.7844	14.5931	11.311	15.8173	10.8893	12.1708	13.2177	14.8274	9.03076	-0.200847	0.452777	0.692884	-0.0673966	0.798805	0.903768	-0.268244	0.32318	0.852738
b1384	feaR	DNA-binding transcriptional activator FeaR	CDS	11.1795	13.3677	8.61791	69.6801	11.9563	10.6253	10.4687	9.52618	15.5478	1.476	0.0578182	0.259405	-1.37697	0.0727762	0.333165	0.0990303	0.885455	0.991622
b1385	feaB	phenylacetaldehyde dehydrogenase	CDS	6.41334	6.98093	8.38226	15.463	9.41441	11.8167	8.05863	9.16745	8.70491	0.752074	0.00555079	0.0911334	-0.50069	0.0390852	0.274137	0.251384	0.259799	0.832754
b1386	tynA	copper-containing amine oxidase	CDS	3.6097	5.53276	4.57826	7.40934	7.56291	4.99069	5.91217	5.14175	5.12054	0.541189	0.0390682	0.216284	-0.302883	0.209839	0.501682	0.238307	0.319812	0.850978
b1387	paaZ	fused 3-oxo-5,6-dehydrosuberyl-CoA semialdehyde dehydrogenase and oxepin-CoA hydrolase	CDS	1.54201	1.41104	2.05349	1.61073	1.75736	2.47924	2.41006	1.67406	1.90856	0.221309	0.417781	0.67434	0.0374376	0.888841	0.948438	0.258747	0.351726	0.857571
b1388	paaA	phenylacetyl-CoA 1,2-epoxidase, monooxygenase subunit	CDS	1.01632	1.85663	1.41388	4.02682	1.41216	1.12693	1.28034	0.717453	1.72236	0.614896	0.259773	0.532091	-0.82538	0.148926	0.430955	-0.210483	0.703358	0.954377
b1389	paaB	phenylacetyl-CoA 1,2-epoxidase subunit B	CDS	0.140182	0.14853	0.302973	0.902007	0.533483	0.193188	0.451886	0.478302	0.651705	1.4286	0.0355301	0.208527	-0.0522033	0.921839	0.96588	1.3764	0.0465089	0.560123
b1390	paaC	phenylacetyl-CoA 1,2-epoxidase, structural subunit	CDS	0.771003	0.668387	1.27922	2.48052	1.47492	1.44891	0.5272	1.11604	1.21031	0.982242	0.0318767	0.196785	-0.929495	0.0418792	0.27784	0.0527469	0.900848	0.99229
b1391	paaD	phenylacetate degradation protein	CDS	0.525684	1.67097	1.04357	2.86709	1.97703	0.740554	1.318	0.996462	1.07066	0.787772	0.155892	0.408812	-0.717464	0.19514	0.486334	0.0703078	0.897703	0.992198
b1392	paaE	phenylacetyl-CoA 1,2-epoxidase, reductase subunit	CDS	1.89246	2.67355	3.19805	3.18924	2.57327	1.6743	1.5816	1.11604	3.07232	-0.0625032	0.875819	0.938052	-0.376691	0.368571	0.651461	-0.439195	0.29931	0.846801
b1393	paaF	putative 2,3-dehydroadipyl-CoA hydratase	CDS	1.19155	1.85663	2.82775	1.93287	1.82012	1.6099	1.35566	1.19575	1.30341	-0.133343	0.664335	0.838708	-0.474871	0.157267	0.442791	-0.608215	0.0795339	0.66599
b1394	paaG	putative ring 1,2-epoxyphenylacetyl-CoA isomerase (oxepin-CoA forming)	CDS	0.595775	1.4853	1.68318	1.57851	1.41216	1.35232	1.76989	1.39505	1.02411	0.205205	0.590334	0.795108	-0.0442997	0.907007	0.956834	0.160905	0.677038	0.949532
b1395	paaH	3-hydroxyadipyl-CoA dehydrogenase	CDS	2.41815	2.37649	4.40994	3.73689	4.14234	2.64023	3.80337	2.82995	4.98088	0.190649	0.563563	0.774782	0.139565	0.670619	0.841983	0.330214	0.328568	0.855181
b1396	paaI	phenylacetyl-CoA thioesterase	CDS	0.525684	1.11398	1.54853	1.57851	1.03559	1.44891	1.69457	1.23561	1.02411	0.345613	0.391294	0.653631	-0.0312912	0.93655	0.973218	0.314322	0.441438	0.886226
b1397	paaJ	beta-ketoadipyl-CoA thiolase	CDS	11.3197	19.4575	16.0239	74.1579	19.2995	15.616	13.2177	13.2729	13.2668	1.22058	0.0515531	0.246073	-1.45563	0.0265167	0.248863	-0.23505	0.672623	0.949532
b1398	paaK	phenylacetate-CoA ligase	CDS	10.2333	19.2718	16.0912	69.6801	13.1488	11.1083	10.5063	9.48632	14.1978	1.04266	0.145916	0.39398	-1.45864	0.0560149	0.303815	-0.415983	0.54034	0.907646
b1399	paaX	DNA-binding transcriptional repressor PaaX	CDS	34.6601	34.1249	26.3923	51.35	26.8938	29.5899	30.9165	27.8212	25.3234	0.180145	0.480705	0.717254	-0.358963	0.177337	0.4633	-0.178818	0.484823	0.897494
b1400	paaY	2-hydroxycyclohepta-1,4,6-triene-1-carboxyl-CoA thioesterase	CDS	20.5367	22.0568	20.9052	32.5367	16.0673	17.0971	20.7491	16.7804	17.1771	0.049146	0.854252	0.930145	-0.263827	0.337642	0.625324	-0.214681	0.431489	0.884415
b1406	pdxI	pyridoxal reductase	CDS	44.1574	26.9211	22.3527	57.0197	56.2668	46.1075	34.2304	23.0781	32.3525	0.770571	0.0152549	0.140048	-0.830023	0.010597	0.198904	-0.0594521	0.823103	0.979042
b1407	ydbD	DUF2773 domain-containing protein YdbD	CDS	5.1517	4.60444	3.29904	13.0469	9.57132	9.27302	2.78663	4.54387	3.67748	1.28823	0.000597705	0.0320282	-1.53426	0.000186124	0.0369323	-0.246034	0.359691	0.863181
b1408	ynbA	CDP-alcohol phosphatidyltransferase domain-containing protein YnbA	CDS	0.210273	0.14853	0.201982	0.579862	0.659009	0.772752	0.225943	0.199292	0.279302	1.81338	0.000321384	0.0219542	-1.50608	0.00113249	0.104868	0.307307	0.540633	0.907646
b1410	ynbC	hydrolase/methyltransferase domain-containing protein YnbC	CDS	3.71483	4.01032	4.03964	3.51138	4.45616	3.67057	3.35149	2.79009	4.28263	-0.0154077	0.940575	0.969182	-0.161531	0.446219	0.707335	-0.176938	0.406635	0.86987
b1411	ynbD	phosphatase domain-containing protein YnbD	CDS	7.00912	5.75555	5.01589	8.02142	6.62147	5.69904	5.19669	4.94245	6.88945	0.194154	0.387381	0.649323	-0.257964	0.260148	0.553526	-0.0638095	0.773914	0.974924
b1412	azoR	FMN dependent NADH:quinone oxidoreductase	CDS	29.4383	28.8149	24.8438	28.7998	18.264	21.8624	30.0128	28.1401	22.9959	-0.269691	0.194143	0.455771	0.235855	0.251354	0.541849	-0.0338363	0.864271	0.986599
b1413	hrpA	ATP-dependent 3'->5' RNA helicase HrpA	CDS	392.756	337.275	315.732	262.484	266.648	311.741	357.442	337.083	336.838	-0.314592	0.0395495	0.216969	0.294595	0.0508429	0.293923	-0.0199971	0.88205	0.991622
b1414	ydcF	DUF218 domain-containing protein YdcF	CDS	47.0312	50.3518	37.6023	61.2076	50.2102	47.653	52.0799	47.8302	46.6434	0.236927	0.154052	0.406544	-0.118147	0.457927	0.713697	0.11878	0.455951	0.889072
b1415	aldA	aldehyde dehydrogenase A	CDS	243.041	734.631	695.256	2901.63	588.966	503.931	510.669	442.27	588.955	1.25564	0.100077	0.330113	-1.37332	0.0768954	0.341967	-0.117681	0.864941	0.986599
b1418	cybB	superoxide oxidase	CDS	137.133	122.983	101.765	115.618	98.3179	108.217	164.486	142.175	116.515	-0.167752	0.33003	0.597403	0.393599	0.0387293	0.273923	0.225847	0.198941	0.80346
b1419	ydcA	protein YdcA	CDS	24.1114	17.5266	17.1012	23.4844	16.1614	14.7789	16.9834	14.6281	15.0823	-0.110081	0.624202	0.81555	-0.220774	0.33684	0.624731	-0.330856	0.162771	0.780582
b1420	mokB	putative regulatory protein MokB	CDS	7.85021	12.7736	5.04955	6.8617	9.44579	4.44332	5.91217	9.4066	6.70325	-0.305535	0.439331	0.684943	0.085583	0.826445	0.919407	-0.219952	0.57566	0.922353
b1421	trg	methyl-accepting chemotaxis protein Trg	CDS	5.46711	10.7313	12.1863	35.5326	10.8266	12.6538	8.20926	10.7618	12.8944	1.05537	0.0568628	0.257272	-0.889752	0.0979217	0.367722	0.165616	0.738289	0.96109
b1422	ydcI	DNA-binding transcriptional dual regulator YdcI	CDS	32.5223	76.7902	52.852	410.993	53.7563	65.9415	49.5192	72.0243	79.8338	1.71045	0.0469948	0.236622	-1.39812	0.0899264	0.356815	0.312327	0.675456	0.949532
b1423	ydcJ	DUF1338 domain-containing protein YdcJ	CDS	15.3149	8.94896	9.99812	34.2118	10.858	7.18015	12.4645	7.01509	6.09809	0.608359	0.305022	0.578528	-1.02798	0.103174	0.372976	-0.419617	0.475103	0.891394
b1424	opgD	glucans biosynthesis protein D	CDS	184.725	200.999	154.382	255.945	177.116	166.753	184.859	195.625	220.043	0.151287	0.43141	0.681458	0.00168522	0.992881	0.996347	0.152972	0.426568	0.880968
b1426	ydcH	DUF465 domain-containing protein YdcH	CDS	81.5511	49.6092	31.2399	76.123	176.426	120.903	55.0548	34.8363	50.5537	1.2014	0.0154052	0.140058	-1.41089	0.00701827	0.180206	-0.209492	0.608973	0.93194
b1427	rimL	ribosomal-protein-L12-serine N-acetyltransferase	CDS	48.6082	35.3874	23.8339	54.1204	50.1788	41.1812	40.2555	31.9267	31.8404	0.432132	0.109945	0.344628	-0.483667	0.0786998	0.344094	-0.051535	0.837553	0.98002
b1428	ydcK	putative acyltransferase YdcK	CDS	9.25203	5.79269	6.19412	11.0496	9.66546	7.34114	8.1716	5.22146	5.86534	0.401236	0.155569	0.408236	-0.54145	0.0670362	0.322936	-0.140214	0.60444	0.93194
b1429	tehA	tellurite resistance protein	CDS	33.4685	23.245	19.4576	25.1273	20.3038	22.7962	21.5022	23.5165	20.7614	-0.158854	0.45622	0.696142	-0.0525599	0.802858	0.90566	-0.211414	0.327914	0.854919
b1430	tehB	tellurite methyltransferase	CDS	79.0278	49.6834	34.135	51.0278	29.5613	36.3515	48.4648	40.6955	43.6642	-0.477679	0.147242	0.395844	0.183826	0.556544	0.779568	-0.293853	0.3544	0.860096
b1431	ydcL	DUF3313 domain-containing lipoprotein YdcL	CDS	57.65	54.9562	48.0718	55.9889	44.9381	44.3366	48.1635	48.0295	52.7881	-0.145466	0.315168	0.586686	0.0363799	0.79644	0.90282	-0.109086	0.446005	0.887051
b1432	insQ	putative RNA-guided DNA endonuclease InsQ	CDS	51.9376	42.9253	35.0776	46.9044	51.0261	41.9218	49.8581	43.5255	42.3608	0.106104	0.534058	0.751057	-0.042901	0.79975	0.904089	0.0632031	0.709371	0.956787
b1433	ydcO	putative transport protein YdcO	CDS	17.4877	15.5214	15.62	32.6655	19.0171	18.7392	16.6068	10.9611	21.2735	0.534021	0.0926234	0.319956	-0.528534	0.0958925	0.364991	0.00548758	0.985045	0.996708
b1434	sutR	DNA-binding transcriptional dual regulator SutR	CDS	25.6884	25.8072	24.0022	22.518	22.2494	21.1863	26.0588	26.1472	27.744	-0.194909	0.13624	0.381265	0.277505	0.0447439	0.282673	0.0825958	0.506089	0.901524
b1435	rlhA	23S rRNA 5-hydroxycytidine C2501 synthase	CDS	186.232	206.717	187.54	175.279	163.215	205.584	219.315	246.286	249.929	-0.093451	0.479275	0.716709	0.395176	0.0121525	0.200795	0.301725	0.0407828	0.53564
b1436	yncJ	DUF2554 domain-containing protein YncJ	CDS	3.57465	3.34193	3.70301	3.9946	8.22192	5.47366	3.38914	5.62005	6.00499	0.735541	0.0356723	0.209067	-0.23918	0.440387	0.702794	0.496361	0.132985	0.754968
b1438	hicB	antitoxin of the HicA-HicB toxin-antitoxin system/ DNA-binding transcriptional repressor HicB	CDS	23.831	21.1284	18.9863	18.5878	19.3937	20.5423	21.7658	23.4368	18.4339	-0.127758	0.42381	0.678515	0.121097	0.447963	0.708142	-0.00666081	0.966155	0.994909
b1439	ydcR	fused putative DNA-binding transcriptional regulator/putative aminotransferase YdcR	CDS	55.7225	61.4916	56.252	70.872	52.3755	45.0128	76.0675	83.1847	103.807	-0.043939	0.818532	0.914958	0.64451	0.00704911	0.180206	0.600571	0.0102743	0.373738
b1440	ydcS	putative ABC transporter periplasmic binding protein/polyhydroxybutyrate synthase	CDS	20.5367	12.7736	14.2734	36.6279	13.8078	10.7863	17.9248	10.1241	12.4289	0.3633	0.439043	0.684943	-0.596092	0.218975	0.510239	-0.232792	0.617745	0.932893
b1441	ydcT	putative ABC transporter ATP-binding protein YdcT	CDS	5.57225	4.19598	6.49709	10.9852	4.26787	3.50958	5.87452	3.82642	4.70158	0.204817	0.630709	0.817907	-0.380193	0.383053	0.660823	-0.175376	0.683195	0.949745
b1442	ydcU	putative ABC transporter membrane subunit YdcU	CDS	6.3082	3.93606	4.30895	8.92343	4.48754	3.09101	4.2176	4.26486	3.25852	0.180675	0.634846	0.820447	-0.488562	0.220937	0.511608	-0.307886	0.430343	0.883805
b1443	ydcV	putative ABC transporter membrane subunit YdcV	CDS	5.43207	4.71584	5.85748	7.24827	4.80135	4.15354	7.07955	5.22146	5.81879	0.017174	0.943692	0.970847	0.161889	0.511112	0.746775	0.179063	0.46945	0.890468
b1444	patD	gamma-aminobutyraldehyde dehydrogenase	CDS	16.7167	12.4023	18.717	17.3636	13.5568	12.7182	17.021	14.6281	13.5927	-0.132758	0.527949	0.747524	0.0524526	0.801527	0.905242	-0.0803056	0.701046	0.95278
b1445	ortT	orphan toxin OrtT	CDS	6.62362	10.6942	9.69514	6.44291	10.45	11.3015	6.70298	9.68561	5.58604	0.0619815	0.837013	0.923441	-0.358316	0.254344	0.54586	-0.296335	0.340971	0.855854
b1446	ydcY	DUF2526 domain-containing protein YdcY	CDS	66.6567	76.456	65.1729	66.7485	100.797	82.1371	69.7411	72.2634	62.7964	0.261572	0.137782	0.382878	-0.2858	0.108919	0.381431	-0.0242275	0.883597	0.991622
b1447	ydcZ	putative inner membrane protein YdcZ	CDS	15.7004	16.2641	15.5526	15.6241	14.9062	16.3888	15.6277	14.8274	17.2236	-0.0182539	0.894297	0.948228	0.0229467	0.867554	0.940236	0.00469278	0.972789	0.995619
b1448	mnaT	L-amino acid N-acyltransferase	CDS	22.2189	23.5421	16.8318	27.1891	20.6176	18.3207	20.5985	19.3314	20.9942	0.0793857	0.687917	0.85314	-0.118256	0.552283	0.777652	-0.0388698	0.843848	0.981345
b1449	curA	NADPH-dependent curcumin/dihydrocurcumin reductase	CDS	44.9284	29.9289	25.7191	51.1567	53.568	46.6871	38.448	23.2774	29.5129	0.590154	0.0350745	0.206726	-0.730481	0.013521	0.203292	-0.140327	0.571074	0.922353
b1450	mcbR	DNA-binding transcriptional dual regulator McbR	CDS	1.54201	2.71068	2.92874	5.02547	5.33483	6.69718	2.71132	3.46769	2.65337	1.24637	0.00101474	0.0468626	-0.947547	0.00539672	0.17496	0.298825	0.292014	0.846801
b1451	yncD	putative TonB-dependent outer membrane receptor	CDS	41.0033	53.768	45.1094	74.8344	35.6179	60.339	43.0798	58.034	65.636	0.288032	0.307263	0.580665	-0.0347612	0.898931	0.951729	0.253271	0.36648	0.864864
b1452	yncE	PQQ-like domain-containing protein YncE	CDS	16.6116	32.9366	35.4479	37.4011	76.0998	155.355	109.055	103.034	37.0541	1.6612	0.0195214	0.15861	-0.109382	0.850701	0.931609	1.55182	0.026109	0.470979
b1453	ansP	L-asparagine transporter	CDS	11.6001	15.1872	15.317	12.1449	19.2054	26.1448	19.2428	25.1906	24.6717	0.44937	0.128855	0.37043	0.265061	0.348596	0.634323	0.714432	0.0262974	0.472332
b1454	yncG	putative glutathione S-transferase YncG	CDS	1.54201	1.5967	1.38021	1.67516	1.97703	0.837148	1.46863	1.19575	1.72236	-0.0078277	0.980737	0.989642	-0.0377176	0.908489	0.957569	-0.0455453	0.890231	0.99183
b1457	ydcD	uncharacterized protein YdcD	CDS	0.455593	0.631254	0.538619	0.837578	0.69039	0.740554	0.602515	0.51816	0.512054	0.479294	0.095904	0.323065	-0.467239	0.108726	0.381431	0.0120554	0.965793	0.994909
b1460	ydcC	H repeat-associated putative transposase YdcC	CDS	0.560729	0.482724	0.63961	0.193287	0.69039	0.450772	0.150629	0.51816	0.791356	-0.331499	0.56847	0.777425	0.0910396	0.879895	0.945467	-0.240459	0.685964	0.949745
b1461	pptA	tautomerase PptA	CDS	4.03024	2.56215	3.93865	4.34896	4.8955	4.21794	4.36823	4.94245	5.02744	0.35279	0.120159	0.35951	0.0900753	0.670503	0.841983	0.442865	0.0605133	0.604697
b1462	yddH	flavin reductase-like protein YddH	CDS	6.48343	3.86179	3.56835	9.37443	7.53153	4.8297	4.25526	3.70684	5.26019	0.64306	0.0658357	0.273091	-0.718327	0.0451622	0.282994	-0.0752669	0.81457	0.978745
b1463	nhoA	arylamine N-acetyltransferase	CDS	13.5977	10.0258	8.88722	10.9529	12.1132	9.82039	10.8829	8.60943	11.591	0.0166766	0.936898	0.967069	-0.0817657	0.699758	0.856626	-0.0650891	0.758739	0.971326
b1464	yddE	PF02567 family protein YddE	CDS	73.4555	52.4312	43.4598	53.3795	45.1892	46.0431	62.0213	53.0118	61.4464	-0.227758	0.26272	0.534651	0.287275	0.166178	0.453676	0.0595174	0.762089	0.972364
b1465	narV	nitrate reductase Z subunit gamma	CDS	3.71483	1.52244	1.75051	3.02817	2.54189	1.99628	1.92052	2.5908	2.32752	0.113709	0.748376	0.881177	-0.146696	0.682141	0.848344	-0.0329862	0.926768	0.994909
b1466	narW	NarW, putative private chaperone for NarZ nitrate reductase subunit	CDS	2.7686	1.67097	2.18814	1.96509	1.41216	1.38451	3.01257	2.43137	2.28097	-0.477339	0.0957753	0.323065	0.699075	0.0234256	0.238337	0.221736	0.405269	0.869837
b1467	narY	nitrate reductase Z subunit beta	CDS	12.4061	4.67871	7.57433	8.92343	6.02522	5.47366	10.8453	6.57665	6.19119	-0.272484	0.484121	0.719192	0.211115	0.586605	0.794821	-0.0613687	0.873228	0.987856
b1468	narZ	nitrate reductase Z subunit alpha	CDS	38.6553	16.0784	17.5724	26.9958	18.0443	16.0024	31.3308	19.0524	18.7132	-0.244378	0.533214	0.751057	0.179395	0.645923	0.829471	-0.0649839	0.867032	0.986599
b1469	narU	nitrate/nitrite transporter NarU	CDS	10.1282	4.30738	5.35253	5.70197	6.11937	3.41299	7.75738	4.74316	4.42228	-0.377242	0.337758	0.603841	0.153692	0.691164	0.851591	-0.22355	0.564278	0.921194
b1473	yddG	amino acid exporter YddG	CDS	8.27076	7.79785	8.28127	6.28184	6.747	7.34114	10.657	10.0443	10.9393	-0.2574	0.105176	0.337388	0.634872	0.00157952	0.1079	0.377472	0.0264778	0.473532
b1474	fdnG	formate dehydrogenase N subunit alpha	CDS	9.39222	5.60702	9.25752	7.18384	5.17793	3.96035	7.87035	3.98585	6.28429	-0.571852	0.109046	0.344042	0.152716	0.6483	0.829471	-0.419137	0.225785	0.80346
b1475	fdnH	formate dehydrogenase N subunit beta	CDS	1.05137	1.41104	2.99607	2.41609	1.03559	1.83529	2.1088	1.47476	1.72236	-0.0507081	0.907957	0.954879	0.00780401	0.985942	0.994053	-0.0429041	0.923086	0.994909
b1476	fdnI	formate dehydrogenase N subunit gamma	CDS	1.89246	2.11656	2.89508	1.51408	1.03559	2.15727	1.61926	2.86981	2.65337	-0.553455	0.128774	0.37043	0.597909	0.106167	0.378347	0.0444547	0.89537	0.992198
b1477	yddM	DNA-binding transcriptional regulator YddM	CDS	10.4085	9.65448	10.7387	9.31	13.1174	13.2656	12.4269	12.2366	11.2186	0.212477	0.250947	0.522376	0.00782924	0.964941	0.988333	0.220306	0.23622	0.809469
b1478	adhP	ethanol dehydrogenase/alcohol dehydrogenase	CDS	28.8075	32.8995	30.6676	41.4923	34.2685	38.7342	39.0881	46.1163	34.4007	0.309697	0.0630522	0.268374	0.0631829	0.675776	0.844774	0.37288	0.0311302	0.49908
b1479	maeA	malate dehydrogenase (oxaloacetate-decarboxylating)	CDS	837.519	876.404	775.443	822.212	627.408	682.597	1068.52	977.769	819.891	-0.223422	0.193629	0.454821	0.426782	0.0249655	0.244205	0.20336	0.233022	0.806481
b1480	sra	ribosome-associated protein Sra	CDS	23.9011	15.4843	16.6299	23.5488	22.2494	18.1597	22.8956	15.1861	11.4514	0.1912	0.499094	0.72664	-0.367539	0.209693	0.501682	-0.176339	0.53348	0.907646
b1481	bdm	biofilm-dependent modulation protein	CDS	0.245319	0.259928	0.235646	0.418789	1.69459	1.35232	0.301257	0.358726	0.279302	2.20856	0.00172263	0.0588964	-1.86596	0.00454042	0.166149	0.342602	0.57821	0.922365
b1482	osmC	osmotically inducible peroxiredoxin OsmC	CDS	17.8382	9.54308	10.6377	19.6187	21.2452	17.7733	19.2805	15.0267	11.1255	0.624794	0.0487074	0.24105	-0.36703	0.213157	0.504635	0.257763	0.372912	0.864864
b1483	ddpF	putative D,D-dipeptide ABC transporter ATP-binding subunit DdpF	CDS	5.1517	4.49304	3.77033	6.70062	5.0524	5.37706	5.12137	4.46415	4.88778	0.352563	0.0918443	0.318876	-0.242767	0.227271	0.518073	0.109796	0.575005	0.922353
b1484	ddpD	putative D,D-dipeptide ABC transporter ATP-binding subunit DdpD	CDS	2.24292	2.52502	2.42379	4.47782	2.63604	2.60804	1.46863	2.71038	1.76891	0.434137	0.171689	0.424181	-0.707011	0.0413163	0.276792	-0.272874	0.388595	0.866229
b1485	ddpC	putative D,D-dipeptide ABC transporter membrane subunit DdpC	CDS	3.57465	2.85921	1.81784	5.02547	2.57327	3.1876	3.1632	4.10542	2.46717	0.386623	0.278157	0.550486	-0.144661	0.675719	0.844774	0.241961	0.492883	0.900401
b1486	ddpB	putative D,D-dipeptide ABC transporter membrane subunit DdpB	CDS	0.806048	1.44817	2.15448	4.02682	1.22387	1.6743	1.28034	0.837028	2.65337	0.646731	0.285106	0.556979	-0.549841	0.362533	0.64637	0.0968902	0.872623	0.987856
b1487	ddpA	putative D,D-dipeptide ABC transporter periplasmic binding protein	CDS	5.9227	5.71842	5.08322	18.0724	3.73438	5.18388	4.70715	4.26486	8.28596	0.689919	0.241388	0.512158	-0.647862	0.270238	0.563548	0.0420569	0.941093	0.994909
b1488	ddpX	D-alanyl-D-alanine dipeptidase	CDS	0.700912	1.37391	2.25547	8.56907	0.721772	1.41671	1.35566	1.43491	2.69992	1.29942	0.16338	0.415632	-0.970838	0.282912	0.57507	0.328581	0.717434	0.956787
b1489	dosP	oxygen-sensing c-di-GMP phosphodiesterase DosP	CDS	7.60489	4.86437	6.09313	7.18384	7.18634	6.343	6.40172	7.41368	4.28263	0.157677	0.526404	0.74655	-0.192594	0.443062	0.705748	-0.0349168	0.887932	0.991622
b1490	dosC	diguanylate cyclase DosC	CDS	2.62842	2.56215	3.36637	3.60803	3.51471	3.47738	3.50212	3.30825	2.74647	0.307575	0.132553	0.376516	-0.147311	0.449672	0.708472	0.160263	0.416441	0.87489
b1491	digH	divisome localized glycosyl hydrolase	CDS	70.5468	58.7438	45.749	62.0452	46.1306	50.6474	62.5485	62.8967	57.769	-0.140218	0.449253	0.690533	0.206169	0.274758	0.567067	0.06595	0.71857	0.956787
b1492	gadC	L-glutamate:4-aminobutyrate antiporter	CDS	11.6001	4.64157	4.74658	7.28049	4.98964	4.50772	4.78246	4.62358	13.6392	-0.323112	0.542555	0.758158	0.452991	0.39941	0.67349	0.129879	0.804701	0.978415
b1493	gadB	glutamate decarboxylase B	CDS	7.74507	1.78236	1.64952	3.5436	2.63604	2.41485	1.92052	1.35519	11.6841	-0.379142	0.671801	0.842644	0.786547	0.388609	0.663362	0.407405	0.647276	0.944518
b1494	pqqL	periplasmic metalloprotease	CDS	7.81517	9.28315	10.0991	8.24692	14.561	18.1275	11.1842	13.3526	9.58937	0.589595	0.0622788	0.266763	-0.261862	0.36865	0.651461	0.327733	0.268755	0.836372
b1495	yddB	putative TonB-dependent receptor YddB	CDS	3.5396	4.53018	5.35253	2.89931	5.71141	7.9207	3.53977	6.05849	3.95678	0.300024	0.427704	0.680505	-0.285729	0.450975	0.708624	0.0142948	0.9696	0.994909
b1496	yddA	ABC transporter family protein YddA	CDS	0.455593	1.7081	1.95249	1.48187	2.66742	3.05881	0.866115	2.47123	1.53616	0.80622	0.169601	0.422626	-0.56565	0.321407	0.612811	0.24057	0.675215	0.949532
b1497	ydeM	putative anaerobic sulfatase maturation enzyme YdeM	CDS	6.62362	12.5508	6.3961	25.8361	51.9362	30.8457	21.5399	14.9868	7.7739	2.08718	0.0011606	0.049001	-1.29186	0.0153888	0.209808	0.795325	0.0992015	0.699831
b1498	ydeN	putative sulfatase YdeN	CDS	264.98	170.439	105.468	397.012	571.612	286.144	226.282	174.939	92.8679	1.21403	0.0199504	0.158955	-1.34438	0.0124868	0.200956	-0.130358	0.763837	0.972432
b1499	ydeO	DNA-binding transcriptional dual regulator YdeO	CDS	0.490638	0.297061	0.336637	0.934222	0.502102	0.128792	0.338914	0.876887	0.698255	0.470098	0.472663	0.711299	0.279514	0.65301	0.833167	0.749613	0.265657	0.834324
b1501	ydeP	putative oxidoreductase YdeP	CDS	7.11425	8.61476	5.68916	7.21606	9.75961	9.6272	7.1172	8.17099	10.8928	0.313225	0.208294	0.475856	-0.0245288	0.917764	0.963305	0.288697	0.244717	0.818899
b1502	ydeQ	putative fimbrial adhesin protein YdeQ	CDS	0.140182	0.185663	0.370301	0.644291	1.09835	1.03034	0.301257	0.79717	1.25686	1.96322	0.00635164	0.097176	-0.260148	0.608154	0.807615	1.70307	0.016146	0.400265
b1503	ydeR	putative fimbrial protein YdeR	CDS	0.140182	0.259928	0.572283	0.483218	1.22387	0.80495	0.564857	0.558019	0.512054	1.34755	0.0241012	0.173672	-0.614751	0.229679	0.520088	0.732796	0.202225	0.80346
b1504	ydeS	putative fimbrial protein YdeS	CDS	0.105137	0.222796	0.26931	0.612076	1.60045	1.12693	0.338914	1.1559	1.07066	2.45607	0.00229115	0.0663003	-0.393624	0.449482	0.708472	2.06245	0.0080028	0.358988
b1505	ydeT	fimbrial usher domain-containing protein YdeT	CDS	0.350456	0.928315	0.807929	0.676505	4.2051	3.1876	1.01674	2.03278	2.93267	1.94782	0.018657	0.156665	-0.44243	0.498884	0.740137	1.50539	0.0574867	0.59214
b1507	hipA	serine/threonine-protein kinase toxin HipA	CDS	32.0317	27.9237	26.3923	23.2911	29.0278	33.0673	28.2805	28.7778	20.6218	-0.0161338	0.932915	0.965108	-0.136	0.484664	0.733541	-0.152134	0.436141	0.886226
b1508	hipB	antitoxin/DNA-binding transcriptional repressor HipB	CDS	7.71003	8.6519	7.80998	7.98921	10.1362	9.78819	8.47286	8.48986	7.0291	0.207725	0.238213	0.508061	-0.217663	0.219181	0.510239	-0.00993757	0.953398	0.994909
b1511	lsrK	autoinducer-2 kinase	CDS	9.56744	8.50336	6.80007	16.6871	16.9773	17.9021	9.82852	8.76887	9.77557	1.05179	0.000120251	0.0105699	-0.861697	0.000510838	0.0645048	0.190097	0.278629	0.840561
b1512	lsrR	DNA-binding transcriptional repressor LsrR	CDS	11.2146	10.36	7.33869	22.8401	19.174	17.8055	9.64023	9.36675	11.7307	1.04884	0.000534639	0.0305184	-0.960951	0.000976048	0.0945859	0.0878914	0.672926	0.949532
b1513	lsrA	Autoinducer-2 ABC transporter ATP binding subunit	CDS	3.43447	1.15111	1.58219	11.5006	3.85991	3.54178	2.67366	1.79363	3.30507	1.6118	0.0180362	0.153786	-1.28397	0.04553	0.283619	0.327834	0.576462	0.922353
b1514	lsrC	Autoinducer-2 ABC transporter membrane subunit LsrC	CDS	1.82237	1.26251	0.841592	4.92882	2.54189	2.02847	1.39332	1.47476	2.04821	1.27292	0.0103489	0.118295	-0.953802	0.0379179	0.273477	0.319117	0.455456	0.889072
b1515	lsrD	Autoinducer-2 ABC transporter membrane subunit LsrD	CDS	1.43687	1.78236	1.41388	14.3677	8.94369	8.79005	2.52303	1.83349	2.09476	2.79035	1.54069e-06	0.000469887	-2.31116	6.33888e-06	0.00274837	0.479194	0.095434	0.697673
b1516	lsrB	Autoinducer-2 ABC transporter periplasmic binding protein	CDS	4.48583	3.97319	2.65943	9.50329	4.51892	4.34673	4.66949	3.90613	3.86368	0.724254	0.0555381	0.254013	-0.560619	0.123236	0.398595	0.163635	0.635663	0.94197
b1517	lsrF	3-hydroxy-2,4-pentadione 5-phosphate thiolase	CDS	3.78492	3.00774	2.96241	8.27914	3.85991	3.50958	4.55652	2.98939	3.21197	0.680754	0.0760788	0.290793	-0.537786	0.148302	0.430424	0.142968	0.68801	0.949745
b1518	lsrG	(4S)-4-hydroxy-5-phosphonooxypentane-2,3-dione isomerase	CDS	1.54201	1.4853	1.51487	2.70602	2.47913	2.09287	2.52303	1.83349	1.30341	0.678477	0.025853	0.179074	-0.354816	0.195346	0.486556	0.323661	0.245241	0.818899
b1519	tam	trans-aconitate 2-methyltransferase	CDS	12.266	8.72616	9.8298	13.1113	9.35165	9.36961	11.5607	10.2835	7.4015	0.0463189	0.845171	0.925092	-0.120919	0.613277	0.809736	-0.0746005	0.754411	0.969957
b1520	yneE	PF01062 family inner membrane protein YneE	CDS	10.4436	12.9593	13.0952	7.18384	17.8246	13.4588	11.5607	15.6644	8.47216	0.0759572	0.823573	0.918338	-0.106976	0.754261	0.886149	-0.031019	0.927585	0.994909
b1521	uxaB	tagaturonate reductase	CDS	9.32213	10.5828	10.8734	13.8845	11.3914	9.78819	9.79086	9.64575	7.07565	0.187982	0.358211	0.623502	-0.402081	0.068992	0.326227	-0.214099	0.301392	0.846801
b1522	dgcF	putative diguanylate cyclase DgcF	CDS	9.88285	9.61734	10.0318	11.4362	13.8392	11.6879	10.2051	10.5625	13.5461	0.323686	0.0818851	0.301427	-0.108099	0.529927	0.759356	0.215587	0.226174	0.80346
b1523	yneG	DUF4186 domain-containing protein YneG	CDS	18.0134	20.3487	17.6398	19.7797	18.4209	19.5442	21.4646	20.9656	25.2768	0.0442854	0.759787	0.885717	0.229313	0.136741	0.416403	0.273599	0.0831928	0.66599
b1524	glsB	glutaminase 2	CDS	55.2669	56.0702	52.7847	53.7983	45.5344	49.1985	62.1343	66.8427	60.0965	-0.143984	0.238293	0.508061	0.348203	0.0135498	0.203292	0.204218	0.106665	0.701662
b1525	sad	succinate semialdehyde dehydrogenase (NAD(P)(+)) Sad	CDS	31.8214	20.7943	26.224	31.4736	18.4209	22.764	29.7868	22.2012	26.3009	-0.117946	0.627352	0.816206	0.107788	0.657224	0.836175	-0.010158	0.966455	0.994909
b1526	yneJ	putative DNA-binding transcriptional regulator YneJ	CDS	15.5602	14.3332	12.9942	18.3301	13.494	11.6557	14.2344	14.6679	17.6426	0.0198076	0.921833	0.960133	0.0978343	0.630366	0.820445	0.117642	0.564311	0.921194
b1527	yneK	protein YneK	CDS	1.89246	0.816917	0.942583	1.5463	1.22387	0.96594	0.979086	1.59434	1.48961	0.0313386	0.933853	0.965599	0.116436	0.759515	0.889017	0.147775	0.700257	0.952341
b1528	ydeA	L-arabinose exporter	CDS	21.3428	16.8953	22.4537	6.53955	22.877	18.1919	18.2637	28.1002	14.8961	-0.350204	0.423325	0.678295	0.363982	0.406445	0.676025	0.0137779	0.974359	0.996
b1529	marC	inner membrane protein MarC	CDS	22.0437	23.7649	17.9764	17.3636	17.8246	17.8055	22.519	18.2153	19.6442	-0.267189	0.119687	0.359013	0.188303	0.257228	0.548832	-0.078886	0.62447	0.936005
b1530	marR	DNA-binding transcriptional repressor MarR	CDS	22.7446	17.8979	18.5824	16.5261	23.2222	22.1522	18.7533	21.2047	21.7856	0.0637301	0.726313	0.871674	-0.00388252	0.98294	0.993189	0.0598476	0.742671	0.963484
b1531	marA	DNA-binding transcriptional dual regulator MarA	CDS	55.8977	40.4745	35.6499	39.8494	47.888	49.7781	39.2011	48.3085	45.6659	0.0588338	0.758376	0.885193	-0.0463525	0.808419	0.908735	0.0124813	0.947886	0.994909
b1532	marB	multiple antibiotic resistance protein MarB	CDS	14.3687	10.8427	8.92088	10.9207	13.1488	11.3337	11.1842	12.1568	10.7997	0.0528815	0.792122	0.900129	-0.0522554	0.79485	0.90282	0.000626102	0.997512	0.998716
b1533	eamA	cysteine/O-acetylserine exporter EamA	CDS	20.6068	29.8175	20.2319	43.9084	21.0569	22.1844	25.8705	24.8717	23.3683	0.302799	0.319416	0.590023	-0.233589	0.437414	0.701724	0.0692092	0.815378	0.978877
b1534	ydeE	dipeptide exporter	CDS	15.8056	18.6406	16.9665	33.2132	17.3225	15.5838	22.5943	19.6104	20.5287	0.362891	0.208738	0.476349	-0.0756797	0.783921	0.899505	0.287211	0.312513	0.849151
b1535	dgcZ	diguanylate cyclase DgcZ	CDS	10.3384	11.6968	14.3407	11.5972	28.714	21.4761	14.5357	19.1321	18.5736	0.764039	0.0323064	0.197786	-0.242457	0.441288	0.703729	0.521583	0.118809	0.721138
b1536	ydeI	BOF family protein YdeI	CDS	0.87614	0.668387	0.538619	0.515433	1.28664	0.708356	1.12971	0.757311	0.931007	0.271072	0.494818	0.723524	0.165914	0.669419	0.841469	0.436986	0.286346	0.844797
b1537	ydeJ	PF02464 family protein YdeJ	CDS	4.41574	5.27283	4.24163	4.83218	3.95405	4.31453	4.55652	3.46769	6.37739	-0.0880699	0.71521	0.866361	0.133741	0.582725	0.791706	0.0456709	0.850184	0.982723
b1538	dcp	peptidyl-dipeptidase Dcp	CDS	239.957	174.486	162.697	210.039	141.844	147.596	210.692	169.279	190.065	-0.208499	0.327646	0.595112	0.190643	0.368723	0.651461	-0.0178568	0.93132	0.994909
b1539	ydfG	3-hydroxy acid dehydrogenase YdfG	CDS	440.628	301.368	260.927	280.299	257.013	257.262	389.262	334.891	244.715	-0.335951	0.1673	0.420514	0.286163	0.232735	0.52257	-0.0497886	0.828806	0.979042
b1540	rspR	DNA-binding transcriptional repressor RspR	CDS	108.922	110.247	81.5335	95.194	99.7928	84.4231	106.796	115.669	109.859	-0.1059	0.474672	0.713292	0.250188	0.111613	0.384374	0.144289	0.335936	0.855854
b1541	ydfZ	putative selenoprotein YdfZ	CDS	1.1565	1.78236	0.942583	1.38523	2.07117	2.02847	1.65692	2.27193	1.90856	0.501892	0.120182	0.35951	0.0888111	0.7649	0.890562	0.590703	0.0764539	0.661489
b1542	ydfI	putative oxidoreductase YdfI	CDS	2.24292	1.67097	3.13072	2.57716	2.94985	2.64023	3.46446	1.59434	2.42062	0.210687	0.51956	0.742457	-0.124603	0.702318	0.858258	0.0860837	0.793056	0.978415
b1543	ydfJ	putative transporter YdfJ	CDS	0.455593	0.85405	1.41388	0.934222	1.0042	0.998138	0.489543	1.31533	2.18787	0.104163	0.84816	0.926175	0.422428	0.439271	0.702794	0.526591	0.345286	0.855854
b1544	ydfK	cold shock protein YdfK	CDS	0.595775	0.408459	0.504955	0.483218	0.627628	0.837148	0.376572	0.438443	0.651705	0.362752	0.306983	0.580409	-0.422106	0.250974	0.541849	-0.0593541	0.871365	0.987856
b1545	pinQ	putative recombinase PinQ	CDS	2.31301	2.37649	1.41388	1.83623	2.60465	3.31639	1.76989	2.63066	2.37407	0.347268	0.272575	0.54518	-0.196952	0.525198	0.757005	0.150316	0.630763	0.938898
b1547	stfQ	putative prophage side tail fiber protein StfQ	CDS	1.2266	0.816917	1.00991	1.70737	2.29084	1.5777	1.76989	1.23561	1.11721	0.864791	0.0118323	0.123572	-0.428825	0.149698	0.432684	0.435966	0.158678	0.778415
b1548	nohA	putative prophage DNA-packaging protein NohA	CDS	0.63082	0.371326	0.605947	0.773149	0.91006	0.354178	0.564857	0.318868	0.465503	0.335423	0.431083	0.6812	-0.588995	0.198459	0.49049	-0.253572	0.577236	0.922353
b1549	ydfO	DUF1398 domain-containing protein YdfO	CDS	0.0700912	0.222796	0.370301	0.225502	0.376577	0.225386	0	0.398585	0.465503	0.307865	0.723083	0.871271	0.0114983	0.989616	0.995927	0.319363	0.724438	0.958024
b1550	gnsB	protein GnsB	CDS	1.82237	3.23054	2.28913	2.51273	1.91426	0.933742	1.16737	1.67406	1.95511	-0.450989	0.260133	0.532091	-0.166308	0.677275	0.845336	-0.617297	0.141939	0.76188
b1552	cspI	cold shock-like protein CspI	CDS	1.19155	1.33677	1.34655	1.06308	2.47913	1.5777	1.46863	1.31533	1.25686	0.401917	0.217026	0.484864	-0.339451	0.294822	0.585011	0.0624662	0.845625	0.981468
b1554	rrrQ	putative lysozyme	CDS	0.140182	0.14853	0.605947	0.805364	1.0042	0.64396	0.225943	0.51816	0.372403	1.42305	0.0264309	0.180426	-1.13374	0.0634736	0.320141	0.289308	0.643563	0.944518
b1555	ydfR	protein YdfR	CDS	0.280365	0.111398	0.538619	0.644291	0.753153	0.901544	0.451886	0.637736	0.651705	1.27442	0.0199065	0.158909	-0.405266	0.36853	0.651461	0.86915	0.101462	0.699831
b1557	cspB	cold shock-like protein CspB	CDS	6.90398	9.50595	11.715	15.4308	20.8059	15.2618	8.6988	11.5988	10.3807	0.872228	0.00425504	0.0828539	-0.747376	0.00999642	0.198904	0.124852	0.602278	0.93194
b1558	cspF	cold shock-like protein CspF	CDS	4.7662	11.5854	8.75256	10.1476	22.6574	16.1634	6.62766	13.6715	11.6376	0.964209	0.0431005	0.226377	-0.617383	0.163827	0.450903	0.346826	0.418539	0.875528
b1559	ydfT	putative antitermination protein Q	CDS	1.82237	3.23054	1.71685	2.15837	3.35781	2.64023	1.65692	1.55448	2.32752	0.271625	0.395366	0.656109	-0.562801	0.102811	0.372535	-0.291176	0.377135	0.864864
b1560	ydfU	protein YdfU	CDS	1.40182	1.8195	3.70301	1.90066	1.88288	1.5455	1.43097	0.996462	1.86201	-0.379743	0.333976	0.601992	-0.318687	0.429911	0.694979	-0.69843	0.101423	0.699831
b1561	rem	protein Rem	CDS	0.981276	2.11656	2.01982	1.15972	2.03979	1.77089	1.76989	2.19222	2.14132	-0.0407197	0.903883	0.952094	0.293378	0.39387	0.66772	0.252659	0.462048	0.889195
b1562	hokD	toxic protein HokD	CDS	17.698	21.0171	14.711	16.1395	19.7703	19.7696	20.1842	20.6068	17.9219	0.059822	0.738043	0.876396	0.0767059	0.668799	0.841331	0.136528	0.451844	0.887292
b1563	relE	mRNA interferase toxin RelE	CDS	40.2323	35.4245	23.7329	26.8025	40.6075	36.3515	46.1677	44.2429	33.2369	0.0622602	0.797239	0.902149	0.253204	0.309648	0.599863	0.315464	0.212926	0.80346
b1564	relB	antitoxin/DNA-binding transcriptional repressor RelB	CDS	24.2515	17.8236	15.8893	18.6844	22.0925	22.1522	29.2596	25.3899	18.5736	0.118577	0.598656	0.799808	0.219071	0.339585	0.625743	0.337648	0.154899	0.775653
b1565	ydfV	protein YdfV	CDS	1.75228	3.08201	2.92874	3.0926	3.26366	3.99255	2.52303	2.35165	2.46717	0.41453	0.115202	0.350943	-0.494382	0.069365	0.326227	-0.0798516	0.749986	0.968151
b1566	flxA	PF14282 family protein FlxA	CDS	0.735957	1.15111	0.740601	1.57851	0.91006	0.837148	1.35566	0.876887	0.744805	0.341729	0.36492	0.63025	-0.148483	0.688525	0.850308	0.193246	0.61181	0.932062
b1567	ydfW	protein YdfW	CDS	0.771003	0.408459	0.63961	0.676505	0.753153	0.418574	0.451886	0.438443	0.744805	0.0195756	0.958589	0.978071	-0.192175	0.624292	0.8178	-0.172599	0.662905	0.949427
b1568	ydfX	protein YdfX	CDS	1.19155	0.631254	0.538619	0.418789	0.627628	0.611762	0.602515	0.637736	0.884456	-0.505698	0.20403	0.46972	0.344717	0.387644	0.662779	-0.160981	0.674422	0.949532
b1570	dicA	DNA-binding transcriptional dual regulator DicA	CDS	18.5041	26.2156	24.7092	26.6092	25.0737	21.637	21.201	25.9877	31.2818	0.0787178	0.695216	0.856584	0.0974592	0.628533	0.819749	0.176177	0.389222	0.866229
b1571	ydfA	DUF1391 domain-containing protein YdfA	CDS	0.806048	0.891182	0.706938	0.869793	1.0042	0.772752	0.715486	1.1559	1.25686	0.140429	0.629609	0.81757	0.2314	0.428685	0.694529	0.371829	0.22249	0.80346
b1572	ydfB	uncharacterized protein YdfB	CDS	0.63082	0.259928	0.774265	0.418789	0.753153	0.547366	0.5272	0.199292	0.837906	0.0376866	0.94407	0.970847	-0.159374	0.774054	0.894443	-0.121688	0.828279	0.979042
b1573	ydfC	uncharacterized protein YdfC	CDS	3.81997	2.78494	2.01982	2.19059	2.79294	2.80122	2.59834	2.71038	1.86201	-0.146778	0.598257	0.79953	-0.114868	0.683099	0.848807	-0.261646	0.361797	0.863181
b1575	dicB	cell division inhibition protein DicB	CDS	0.245319	0.222796	0.471292	0.0966436	0.345195	0.289782	0.414229	0.318868	0.139651	-0.361887	0.534751	0.751537	0.277934	0.642477	0.828342	-0.0839523	0.885571	0.991622
b1576	ydfD	lysis protein	CDS	0.31541	0.334193	0.168318	0.418789	0.376577	0.354178	0.376572	0.279009	0.232752	0.492547	0.216979	0.484864	-0.352466	0.37159	0.652049	0.140082	0.732676	0.960416
b1580	rspB	putative zinc-binding dehydrogenase RspB	CDS	1.08641	1.44817	2.72676	0.805364	2.22808	2.02847	2.14646	1.1559	1.53616	-0.0580124	0.901203	0.950231	-0.062656	0.894835	0.950007	-0.120668	0.79982	0.978415
b1581	rspA	mandelate racemase/muconate lactonizing enzyme family protein RspA	CDS	3.50456	3.67613	4.30895	4.47782	4.86411	3.99255	3.38914	4.26486	5.21364	0.214309	0.315944	0.586692	-0.0540323	0.795359	0.90282	0.160277	0.451068	0.887292
b1582	ynfA	putative transporter YnfA	CDS	3.01392	2.82208	3.23171	3.96239	3.01261	3.05881	2.636	2.5908	4.79468	0.145276	0.596053	0.798393	-0.00722553	0.978844	0.991695	0.138051	0.617413	0.932835
b1583	ynfB	DUF1283 domain-containing protein YnfB	CDS	149.084	121.424	108.801	116.423	132.178	131.175	135.754	150.864	111.721	0.00178789	0.991231	0.995056	0.0689146	0.67344	0.843723	0.0707025	0.665597	0.949519
b1584	speG	spermidine N-acetyltransferase	CDS	124.272	109.393	88.9058	94.5497	101.487	94.7265	108.867	120.771	109.952	-0.149734	0.304278	0.57738	0.223943	0.137586	0.416962	0.0742086	0.602521	0.93194
b1585	ynfC	PF06788 family lipoprotein YnfC	CDS	32.1368	29.8175	25.2141	24.322	28.9022	25.2754	26.2847	27.1436	19.9235	-0.151011	0.390102	0.652496	-0.0974478	0.57512	0.787936	-0.248459	0.172087	0.787966
b1586	ynfD	DUF1161 domain-containing protein YnfD	CDS	11.9505	12.9964	14.1388	12.7892	27.1763	18.7714	14.9122	14.1498	14.5703	0.587506	0.040264	0.218872	-0.428844	0.114478	0.386447	0.158662	0.53538	0.907646
b1587	ynfE	putative selenate reductase YnfE	CDS	11.3197	10.8799	9.86346	8.76236	13.2429	11.1405	9.48961	10.0842	11.1255	0.0480702	0.797131	0.902149	-0.111104	0.556567	0.779568	-0.0630343	0.737338	0.961041
b1588	ynfF	putative selenate reductase YnfF	CDS	10.759	9.9144	9.25752	13.0147	12.0191	12.3318	12.2386	10.8814	12.8944	0.319984	0.0537879	0.251836	-0.0533325	0.720537	0.868773	0.266651	0.0986068	0.699831
b1589	ynfG	putative oxidoreductase YnfG	CDS	2.87374	2.37649	2.35646	3.9946	2.85571	3.44518	2.8996	3.2684	3.07232	0.43571	0.0500002	0.243605	-0.155754	0.439484	0.702794	0.279955	0.184982	0.80127
b1590	ynfH	putative menaquinol dehydrogenase	CDS	19.1699	17.2667	14.0041	17.3959	14.4982	16.9039	15.929	18.4146	20.6218	-0.04768	0.790846	0.899655	0.171303	0.352096	0.638642	0.123623	0.49702	0.900901
b1591	dmsD	redox enzyme maturation protein DmsD	CDS	36.5876	35.276	26.7626	35.2427	30.6282	30.1051	32.2345	31.9665	43.1522	-0.0392021	0.828835	0.919467	0.161256	0.383865	0.660823	0.122054	0.50606	0.901524
b1592	clcB	putative chloride:H(+) antiporter ClcB	CDS	5.78252	8.5405	8.44959	8.44021	11.7994	10.6253	8.96241	10.2038	10.8928	0.438602	0.0635845	0.269542	-0.0387198	0.855904	0.934876	0.399882	0.086836	0.668265
b1593	bidA	dethiobiotin synthetase BidA	CDS	12.7916	12.4394	10.2001	11.5006	24.2578	14.7467	11.5607	9.32689	9.17041	0.511541	0.0862568	0.309468	-0.748002	0.020596	0.233216	-0.236461	0.399494	0.866229
b1594	mlc	DNA-binding transcriptional repressor Mlc	CDS	113.968	107.907	78.9077	119.58	164.595	101.198	103.858	64.3316	73.8288	0.357576	0.171655	0.424181	-0.670997	0.0213081	0.23341	-0.313421	0.225793	0.80346
b1595	ynfL	putative DNA-binding transcriptional regulator YnfL	CDS	6.3082	5.53276	5.72283	5.34761	6.30766	5.15168	6.40172	5.62005	6.70325	-0.0634707	0.703919	0.861195	0.155266	0.363009	0.64637	0.0917951	0.585366	0.925363
b1596	ynfM	putative transporter YnfM	CDS	18.6793	18.5663	12.7249	22.3891	19.3309	18.1597	13.9332	16.1825	15.5478	0.261134	0.191199	0.452045	-0.391053	0.0637506	0.320141	-0.129919	0.501392	0.900901
b1597	asr	periplasmic chaperone Asr	CDS	1.01632	1.03971	1.24556	4.70332	2.98123	4.57211	5.72389	2.51108	3.02577	1.88653	0.00037089	0.0237769	-0.118132	0.721525	0.869461	1.7684	0.000610433	0.0769917
b1598	ydgD	putative serine protease YdgD	CDS	43.5967	33.8278	31.4756	32.4723	34.5823	34.0333	35.2094	32.5644	25.9285	-0.107368	0.536061	0.752705	-0.109086	0.53025	0.759385	-0.216454	0.227409	0.80346
b1599	mdtI	multidrug/spermidine efflux pump membrane subunit MdtI	CDS	5.64234	6.38681	3.77033	5.47647	9.19474	7.27674	4.36823	5.10189	10.148	0.474988	0.209963	0.477574	-0.166001	0.64785	0.829471	0.308987	0.405483	0.869837
b1600	mdtJ	multidrug/spermidine efflux pump membrane subunit MdtJ	CDS	10.9342	13.3677	9.42583	15.173	27.1449	15.4872	5.91217	11.559	22.4373	0.777475	0.113404	0.348076	-0.537191	0.255032	0.545873	0.240284	0.600537	0.93194
b1601	tqsA	autoinducer 2 exporter	CDS	6.83389	5.34709	4.94856	7.82813	12.8036	7.50213	6.77829	6.85566	8.19286	0.715632	0.0160056	0.142208	-0.367017	0.162842	0.450468	0.348616	0.186083	0.802977
b1602	pntB	pyridine nucleotide transhydrogenase subunit beta	CDS	425.874	330.257	311.053	411.347	293.918	325.425	482.351	377.819	438.597	-0.0501989	0.788312	0.899569	0.333532	0.099068	0.368586	0.283333	0.152723	0.773282
b1603	pntA	pyridine nucleotide transhydrogenase subunit alpha	CDS	570.297	445.071	409.788	504.898	375.823	409.43	587.979	471.327	500.276	-0.143579	0.440076	0.68539	0.273625	0.158003	0.443257	0.130046	0.483051	0.896305
b1604	ydgH	DUF1471 domain-containing protein YdgH	CDS	494.318	374.185	326.572	316.766	205.36	229.024	369.492	314.165	324.27	-0.669921	0.00971166	0.11603	0.424226	0.068368	0.325216	-0.245695	0.261187	0.83293
b1605	ydgI	putative arginine:ornithine antiporter	CDS	35.3259	44.819	44.6381	47.0977	49.9592	74.1842	48.6531	80.5141	100.688	0.456561	0.1285	0.37043	0.42436	0.153676	0.440502	0.880921	0.0105008	0.373738
b1606	folM	dihydromonapterin reductase	CDS	34.7302	37.6525	34.9429	43.0064	34.394	47.1057	41.9877	47.9498	52.3226	0.214202	0.185302	0.442241	0.192158	0.230159	0.520643	0.406361	0.0235053	0.464872
b1607	ydgC	GlpM family protein	CDS	13.2472	12.1795	10.7051	21.8092	10.7011	11.3981	13.4813	15.0267	15.9668	0.281127	0.319664	0.590023	0.0182796	0.946868	0.977359	0.299407	0.291909	0.846801
b1608	rstA	DNA-binding transcriptional regulator RstA	CDS	70.9323	92.4602	86.987	74.0934	98.1923	88.5767	109.168	128.544	114.374	0.0591983	0.704563	0.861731	0.432609	0.0185857	0.219441	0.491808	0.00985991	0.373738
b1609	rstB	sensory histidine kinase RstB	CDS	60.734	71.3689	64.365	55.6989	84.6356	64.1706	85.8583	104.788	82.6734	0.0578939	0.746246	0.880195	0.41845	0.0389159	0.273923	0.476344	0.0225196	0.464872
b1610	tus	DNA replication terminus site-binding protein	CDS	26.5295	26.4755	24.5745	30.0562	26.1407	24.4061	28.3182	27.6618	26.2544	0.0551732	0.681818	0.848508	0.0290042	0.828859	0.919882	0.0841774	0.534687	0.907646
b1611	fumC	fumarase C	CDS	77.3456	119.604	88.2662	338.285	65.6185	74.5061	90.3395	63.1358	76.6218	0.746195	0.226008	0.493684	-1.05589	0.101331	0.370686	-0.309692	0.601013	0.93194
b1612	fumA	fumarase A	CDS	374.112	997.827	963.623	2350.95	397.037	381.9	494.062	453.908	577.922	0.422339	0.55736	0.771601	-1.03646	0.173256	0.458997	-0.614122	0.39984	0.866229
b1613	manA	mannose-6-phosphate isomerase	CDS	471.083	295.278	268.636	291.703	199.083	229.089	360.379	267.211	306.767	-0.523805	0.0554433	0.254013	0.376237	0.148639	0.430424	-0.147568	0.550795	0.915868
b1614	ydgA	DUF945 domain-containing protein YdgA	CDS	457.38	385.548	360.336	346.049	295.675	348.092	449.74	416.96	371.285	-0.281718	0.0812439	0.300011	0.322773	0.0510347	0.293923	0.0410559	0.781514	0.974924
b1615	uidC	outer membrane porin family protein UidC	CDS	0.735957	1.44817	2.05349	2.51273	1.28664	1.6421	1.16737	0.79717	0.977557	0.35711	0.379716	0.64425	-0.881582	0.0559821	0.303815	-0.524473	0.231776	0.80608
b1616	uidB	glucuronide:H(+) symporter	CDS	1.54201	3.08201	4.44361	5.05768	4.14234	5.73124	2.97492	3.86627	4.65503	0.717396	0.0695018	0.277777	-0.379491	0.302877	0.594763	0.337906	0.362928	0.863828
b1617	uidA	beta-glucuronidase	CDS	5.39702	15.4843	20.9388	20.2629	23.7557	19.3188	14.8369	12.7149	14.8496	0.598526	0.163089	0.415438	-0.578931	0.176259	0.461642	0.0195951	0.961457	0.994909
b1618	uidR	DNA-binding transcriptional repressor UidR	CDS	75.1728	63.6081	53.2896	107.017	67.4386	66.2635	59.6866	54.7656	69.5927	0.325707	0.163204	0.415438	-0.387387	0.104551	0.376223	-0.0616801	0.78049	0.974924
b1619	hdhA	7-alpha-hydroxysteroid dehydrogenase	CDS	28.5972	27.7381	23.228	37.1434	46.4758	42.276	40.971	31.9267	23.4614	0.662056	0.0101274	0.118295	-0.385114	0.0918301	0.359353	0.276942	0.20893	0.80346
b1620	malI	DNA-binding transcriptional repressor MalI	CDS	25.8286	18.3806	16.4279	21.9381	38.7874	31.2642	20.8244	19.4509	21.6459	0.601238	0.0313235	0.195196	-0.571089	0.0387562	0.273923	0.0301491	0.901455	0.992434
b1621	malX	PTS enzyme IIBC component MalX	CDS	54.5309	50.5003	38.1746	60.9821	51.4341	47.5564	50.1593	39.0613	50.6468	0.159785	0.391363	0.653631	-0.193817	0.303389	0.595207	-0.0340313	0.852391	0.983597
b1622	malY	negative regulator of MalT activity/cystathionine beta-lyase	CDS	85.9318	75.3049	55.3095	85.8195	63.0138	58.4715	86.2349	66.484	73.2237	-0.0628758	0.766756	0.88906	0.124262	0.560691	0.782189	0.0613866	0.772185	0.97436
b1623	add	adenosine deaminase	CDS	482.402	247.6	157.546	277.271	118.998	116.653	383.839	149.868	182.477	-0.791075	0.172313	0.424182	0.481689	0.387766	0.662779	-0.309386	0.573427	0.922353
b1624	ydgJ	putative oxidoreductase YdgJ	CDS	145.93	129.296	123.613	135.462	121.854	112.725	159.553	147.397	131.505	-0.108114	0.421071	0.677453	0.244786	0.0884203	0.354617	0.136672	0.314302	0.849151
b1625	cnu	H-NS- and StpA-binding protein	CDS	7.60489	20.0516	18.616	11.0818	17.0715	15.3906	12.5398	17.458	13.1737	-0.0874562	0.804127	0.906485	-0.0123275	0.972115	0.989974	-0.0997837	0.777791	0.974924
b1626	ydgK	DUF2569 domain-containing inner membrane protein YdgK	CDS	44.2976	100.109	83.183	68.6492	85.2946	76.8244	79.306	107.578	88.9111	0.0200773	0.941587	0.969985	0.257121	0.359891	0.643909	0.277198	0.325584	0.852738
b1627	rsxA	SoxR [2Fe-2S] reducing system protein RsxA	CDS	26.3192	55.9217	45.143	40.1715	62.5117	58.7935	45.2263	73.22	62.4705	0.342247	0.278467	0.550486	0.163854	0.593732	0.798523	0.506101	0.122841	0.7323
b1628	rsxB	SoxR [2Fe-2S] reducing system protein RsxB	CDS	26.3192	43.1481	38.2756	37.9487	51.3713	52.5149	30.314	55.5627	54.138	0.396666	0.172961	0.424182	-0.0189742	0.945062	0.97596	0.377692	0.192704	0.802977
b1629	rsxC	SoxR [2Fe-2S] reducing system protein RsxC	CDS	114.985	151.65	145.427	136.719	162.963	188.101	121.783	199.93	208.964	0.243381	0.297452	0.570139	0.121504	0.594304	0.798523	0.364885	0.131752	0.750014
b1630	rsxD	SoxR [2Fe-2S] reducing system protein RsxD	CDS	41.2136	53.3224	58.7768	54.8291	58.9028	71.9625	53.9251	79.7568	86.3043	0.276406	0.218808	0.486818	0.244263	0.272525	0.564699	0.520669	0.0344463	0.524043
b1631	rsxG	SoxR [2Fe-2S] reducing system protein RsxG	CDS	27.1603	35.2017	31.3746	32.279	32.7622	40.0221	26.9625	42.3297	45.1538	0.164605	0.44722	0.689909	0.123015	0.567155	0.786206	0.287621	0.198607	0.80346
b1632	rsxE	SoxR [2Fe-2S] reducing system protein RsxE	CDS	31.2607	35.2388	32.5865	35.2749	32.6053	44.884	34.7952	49.2252	51.8105	0.186548	0.336152	0.602212	0.268229	0.177747	0.463499	0.454778	0.0351273	0.524043
b1633	nth	endonuclease III	CDS	28.3869	30.5601	27.6379	30.1206	27.8039	35.3856	30.314	46.5149	44.2228	0.107928	0.563561	0.774782	0.375261	0.0664276	0.322615	0.483189	0.024931	0.470979
b1634	dtpA	dipeptide/tripeptide:H(+) symporter DtpA	CDS	273.601	431.704	465.232	504.576	452.457	558.184	601.874	691.545	444.369	0.372349	0.141332	0.387401	0.197747	0.413977	0.684269	0.570095	0.0357028	0.524868
b1635	gstA	glutathione S-transferase GstA	CDS	91.0835	59.5607	46.0519	74.2867	72.083	66.2957	79.1554	63.096	65.4963	0.112641	0.63085	0.817907	-0.0336675	0.885128	0.947426	0.0789731	0.73549	0.960498
b1636	pdxY	pyridoxal kinase 2	CDS	187.038	152.169	129.807	147.865	100.044	114.432	158.876	160.709	162.88	-0.372277	0.0637613	0.269739	0.413069	0.043703	0.282341	0.0407921	0.822208	0.979042
b1637	tyrS	tyrosine--tRNA ligase	CDS	905.683	788.214	676.539	711.297	586.675	678.734	887.165	966.05	949.999	-0.262052	0.116503	0.352554	0.503981	0.00861288	0.190904	0.241928	0.143411	0.76188
b1638	pdxH	pyridoxine/pyridoxamine 5'-phosphate oxidase	CDS	226.009	170.624	141.051	149.54	107.199	112.564	182.336	161.228	167.395	-0.541936	0.0203491	0.160744	0.468408	0.0380463	0.273477	-0.0735281	0.711903	0.956787
b1639	mliC	inhibitor of c-type lysozyme, putative lipoprotein	CDS	8.13058	6.98093	6.36244	12.6925	12.3956	9.40181	7.71972	8.01156	8.89111	0.68337	0.00400871	0.0791673	-0.486514	0.0233435	0.238337	0.196856	0.301942	0.846801
b1640	anmK	anhydro-N-acetylmuramic acid kinase	CDS	82.3221	63.9052	47.8698	108.466	74.4052	62.3353	87.3646	64.0526	79.3218	0.337238	0.213146	0.480468	-0.0877143	0.735436	0.878461	0.249523	0.347681	0.855854
b1641	slyB	outer membrane lipoprotein SlyB	CDS	480.825	654.388	538.249	387.058	609.74	537.384	654.03	809.765	421.048	-0.125358	0.641055	0.824723	0.296994	0.282676	0.57507	0.171636	0.525521	0.906968
b1642	slyA	DNA-binding transcriptional dual regulator SlyA	CDS	59.5074	65.3905	54.4005	58.0184	66.3716	57.7954	49.0673	51.8958	69.3134	0.0230996	0.886365	0.945124	-0.0978001	0.549325	0.775944	-0.0747005	0.646114	0.944518
b1643	ydhI	DUF1656 domain-containing protein YdhI	CDS	6.02784	7.50078	8.14661	5.15433	7.90811	6.56839	6.0628	8.76887	6.19119	-0.142756	0.547878	0.764059	0.099017	0.676103	0.844774	-0.0437386	0.853001	0.983597
b1644	ydhJ	putative membrane fusion protein YdhJ	CDS	13.1421	18.9748	21.1745	14.6576	19.9899	19.7374	15.2888	21.0054	19.6908	0.0292853	0.898744	0.948598	0.0415321	0.856973	0.93543	0.0708173	0.759195	0.971371
b1645	ydhK	putative transporter YdhK	CDS	19.9409	21.9454	28.6478	20.3274	32.8877	31.6184	23.3851	29.2561	28.5819	0.266167	0.256772	0.529163	-0.0629463	0.781135	0.897707	0.203221	0.380039	0.864864
b1646	sodC	superoxide dismutase (Cu-Zn)	CDS	45.9448	41.0315	31.5765	45.4225	46.1306	42.4691	39.9919	29.8142	37.2403	0.177004	0.323108	0.591531	-0.324212	0.0879508	0.354617	-0.147208	0.408101	0.86987
b1647	ydhF	putative oxidoreductase YdhF	CDS	220.297	189.302	148.457	207.977	224.879	183.303	176.499	145.165	157.759	0.142908	0.405866	0.665058	-0.361982	0.0544545	0.300831	-0.219074	0.214187	0.80346
b1648	ydhL	DUF1289 domain-containing protein YdhL	CDS	2.24292	1.26251	1.21189	4.05903	3.60886	2.86562	3.20086	1.79363	2.46717	1.15646	0.00471074	0.0846716	-0.495225	0.138859	0.417923	0.661231	0.0659519	0.626522
b1649	nemR	DNA-binding transcriptional repressor NemR	CDS	10.8992	17.0067	13.1288	10.8563	17.2911	12.3318	12.9164	18.0958	18.2943	-0.0192903	0.938957	0.968714	0.283931	0.276206	0.56809	0.26464	0.308387	0.846801
b1650	nemA	N-ethylmaleimide reductase	CDS	122.554	98.4014	86.4147	78.9901	59.4363	69.612	93.8793	94.3849	93.0541	-0.563102	0.00581333	0.0921071	0.435349	0.0215653	0.23341	-0.127753	0.436784	0.886226
b1651	gloA	lactoylglutathione lyase	CDS	131.841	117.339	98.8703	87.398	73.7462	82.7166	101.599	101.719	94.6834	-0.513207	0.00396463	0.0786696	0.289286	0.059045	0.308708	-0.223921	0.128862	0.746331
b1652	rnt	ribonuclease T	CDS	79.3782	87.3359	79.581	81.084	77.104	84.3587	88.1178	105.346	109.114	-0.0221091	0.858013	0.93076	0.31896	0.0259655	0.247387	0.29685	0.0351974	0.524043
b1653	lhr	ATP-dependent helicase Lhr	CDS	158.827	99.6639	89.8821	111.205	91.8533	94.7587	119.561	107.618	125.313	-0.226202	0.303104	0.57594	0.243136	0.270617	0.563548	0.016934	0.936639	0.994909
b1654	grxD	glutaredoxin 4	CDS	267.363	202.038	176.128	208.621	149.344	155.387	215.926	206.029	225.723	-0.330525	0.106946	0.340495	0.33531	0.102677	0.372371	0.0047848	0.979895	0.996708
b1655	mepH	peptidoglycan endopeptidase/peptidoglycan L,D-carboxypeptidase MepH	CDS	113.583	115.557	83.8226	177.309	77.3865	73.9266	97.8333	95.1422	122.753	0.0704596	0.833379	0.921137	-0.0578251	0.862903	0.937995	0.0126346	0.969883	0.994954
b1656	sodB	superoxide dismutase (Fe)	CDS	2241.24	1682.4	1312.61	1658.11	1057.3	995.336	1541.46	1347.58	2317.37	-0.496821	0.123341	0.3622	0.488565	0.128891	0.406271	-0.00825599	0.978057	0.996708
b1657	ydhP	putative transporter YdhP	CDS	25.1277	22.5024	22.7903	17.0415	22.7201	23.8909	22.0671	28.459	26.8595	-0.14574	0.417034	0.673933	0.281615	0.134647	0.415593	0.135875	0.448337	0.887051
b1658	purR	DNA-binding transcriptional repressor PurR	CDS	175.438	253.059	226.22	173.733	227.892	223.293	207.152	357.292	297.503	-0.0671907	0.768428	0.890445	0.463898	0.0656171	0.32198	0.396707	0.106756	0.701662
b1659	punR	DNA-binding transcriptional activator PunR	CDS	16.8569	15.113	14.3744	13.1435	19.7075	15.5838	15.0252	19.9292	14.1047	0.0637291	0.758135	0.885193	0.0186847	0.927937	0.968973	0.0824138	0.691524	0.949875
b1660	punC	purine nucleoside transporter PunC	CDS	77.661	51.1687	30.0617	44.6816	13.9961	24.4061	43.7576	26.5458	52.6484	-0.935333	0.0828118	0.303691	0.565149	0.265826	0.558879	-0.370184	0.454955	0.889072
b1661	cfa	cyclopropane fatty acyl phospholipid synthase	CDS	409.017	161.675	131.457	210.909	143.35	145.921	224.135	164.735	119.867	-0.489326	0.281269	0.553114	0.024608	0.955131	0.981996	-0.464718	0.304549	0.846801
b1662	ribC	riboflavin synthase	CDS	237.294	199.291	139.94	166.227	130.107	132.463	198.303	174.5	143.98	-0.427061	0.0709153	0.281432	0.269331	0.228936	0.518748	-0.157729	0.46897	0.890468
b1663	mdtK	multidrug efflux pump MdtK	CDS	106.574	108.984	111.797	70.4854	72.3027	74.9569	95.6869	86.6524	91.611	-0.58819	0.000240869	0.0170119	0.331264	0.00940225	0.194838	-0.256925	0.0312406	0.49908
b1664	ydhQ	putative adhesin-related protein YdhQ	CDS	144.703	98.9955	110.989	114.458	109.929	106.704	116.963	95.3814	106.228	-0.0993359	0.537909	0.753734	-0.0555877	0.728484	0.874306	-0.154924	0.344171	0.855854
b1667	ydhR	putative monooxygenase YdhR	CDS	74.1915	66.3931	45.2777	75.8975	107.701	89.0918	67.9335	73.8179	40.8712	0.553084	0.0609333	0.263948	-0.578026	0.0521597	0.297332	-0.0249419	0.92525	0.994909
b1668	ydhS	FAD/NAD(P) binding domain-containing protein YdhS	CDS	11.0394	8.68903	9.99812	12.306	13.0233	12.4928	11.2595	7.61297	7.44805	0.347187	0.108403	0.343301	-0.521713	0.0256372	0.246657	-0.174526	0.396812	0.866229
b1669	ydhT	uncharacterized protein YdhT	CDS	3.46951	3.45333	1.81784	3.06038	4.01682	2.31825	2.82429	3.14882	3.21197	0.106218	0.724224	0.871271	-0.0339341	0.910314	0.958252	0.0722837	0.811704	0.978415
b1670	ydhU	putative cytochrome YdhU	CDS	3.96015	3.04487	2.82775	5.12211	4.61306	3.31639	3.1632	3.14882	2.56027	0.408208	0.102741	0.333495	-0.554288	0.0370906	0.271294	-0.14608	0.539772	0.907646
b1671	ydhX	putative 4Fe-4S ferredoxin-like protein YdhX	CDS	3.57465	2.71068	1.75051	4.12346	3.16952	3.05881	3.4268	3.70684	3.07232	0.365749	0.202687	0.46844	-0.0192509	0.943765	0.97596	0.346498	0.228881	0.80346
b1672	ydhW	uncharacterized protein YdhW	CDS	4.62602	3.15627	1.81784	3.51138	3.79715	2.76903	3.31383	1.79363	2.83957	0.0711155	0.842445	0.924771	-0.342143	0.356671	0.642528	-0.271028	0.463217	0.889195
b1673	ydhV	putative oxidoreductase YdhV	CDS	9.11185	5.64415	5.35253	8.95564	5.24069	5.63465	4.55652	3.66698	4.65503	-0.0202443	0.94351	0.970847	-0.622665	0.0544508	0.300831	-0.64291	0.048665	0.566445
b1674	ydhY	putative 4Fe-4S ferredoxin-like protein YdhY	CDS	1.82237	1.11398	0.807929	1.57851	0.815916	0.418574	0.903772	0.279009	1.39651	-0.410425	0.506538	0.731374	-0.141532	0.824637	0.919407	-0.551957	0.391363	0.866229
b1675	fumD	fumarase D	CDS	1.54201	1.11398	1.91883	1.73959	1.66321	1.15913	1.8452	0.837028	1.02411	-0.00670397	0.984745	0.99103	-0.291071	0.426516	0.693307	-0.297775	0.418453	0.875528
b1676	pykF	pyruvate kinase 1	CDS	3611.87	1536.62	1370.95	1051.19	1055.39	1251.99	2319.94	1771.91	1217.34	-0.956901	0.0327572	0.198577	0.660654	0.114256	0.386447	-0.296247	0.451379	0.887292
b1677	lpp	murein lipoprotein	CDS	4129.32	5215.38	3802.15	4743.78	4635.31	3188.28	3755.7	3407.46	3531.87	-0.0650327	0.749652	0.881931	-0.232742	0.26909	0.563423	-0.297775	0.16608	0.780582
b1678	ldtE	L,D-transpeptidase LdtE	CDS	46.4704	29.409	28.8161	34.534	43.0866	44.1112	44.6237	35.3943	36.961	0.217471	0.32428	0.591627	-0.0573206	0.789711	0.901393	0.16015	0.462751	0.889195
b1679	sufE	sulfur carrier protein SufE	CDS	3.18915	3.3048	3.63568	3.22145	4.11096	6.27861	4.70715	4.90259	2.56027	0.425357	0.197431	0.461411	-0.157232	0.618804	0.813872	0.268124	0.40702	0.86987
b1680	sufS	L-cysteine desulfurase	CDS	12.1608	10.36	12.5566	13.4012	18.4523	21.8302	13.5189	12.2764	10.2411	0.613584	0.0157107	0.140699	-0.574216	0.021552	0.23341	0.0393675	0.853921	0.983769
b1681	sufD	Fe-S cluster scaffold complex subunit SufD	CDS	11.6001	8.61476	12.7249	13.3046	19.0485	20.2525	12.8411	12.0771	8.56526	0.67482	0.0193077	0.158377	-0.650549	0.0229583	0.238337	0.0242705	0.921211	0.994909
b1682	sufC	Fe-S cluster scaffold complex subunit SufC	CDS	7.1493	3.00774	4.81391	4.73554	8.22192	9.04763	4.51886	4.74316	4.46883	0.554426	0.125274	0.365911	-0.679814	0.069629	0.326739	-0.125388	0.71479	0.956787
b1683	sufB	Fe-S cluster scaffold complex subunit SufB	CDS	16.2962	8.28057	11.614	15.7851	21.559	22.12	12.5775	9.04788	9.03076	0.715904	0.0250363	0.176525	-0.954792	0.00610484	0.177446	-0.238888	0.396605	0.866229
b1684	sufA	iron-sulfur cluster insertion protein SufA	CDS	4.55593	2.89634	2.89508	3.9946	5.96246	7.14795	2.93726	2.5908	1.67581	0.724286	0.0390837	0.216284	-1.24061	0.00291226	0.136917	-0.516328	0.130077	0.748662
b1685	ydiH	uncharacterized protein YdiH	CDS	10.1632	7.01806	6.86739	7.44156	8.34745	9.36961	10.9206	12.0373	11.1721	0.0650133	0.744444	0.880195	0.439801	0.0484756	0.288372	0.504814	0.0280944	0.479793
b1686	menI	1,4-dihydroxy-2-naphthoyl-CoA hydrolase	CDS	14.3336	13.1821	12.4892	19.0066	22.9084	21.6692	14.2721	20.8858	15.5478	0.668362	0.00444477	0.0833483	-0.326392	0.0990599	0.368586	0.34197	0.0870813	0.668265
b1687	ydiJ	putative FAD-linked oxidoreductase YdiJ	CDS	164.574	158.073	155.459	187.07	234.67	208.418	178.156	237.756	198.211	0.398375	0.0193536	0.158441	-0.0371898	0.797138	0.903119	0.361185	0.0299348	0.498953
b1688	ydiK	putative transporter YdiK	CDS	75.4882	54.4735	47.4321	57.6962	56.5806	54.0604	74.1846	55.6425	68.941	-0.0755785	0.691787	0.855746	0.239712	0.226288	0.517248	0.164133	0.397104	0.866229
b1689	ydiL	DUF1870 domain-containing protein YdiL	CDS	2.48824	1.03971	0.841592	2.35166	1.22387	1.6421	0.640172	0.637736	0.651705	0.254479	0.551174	0.766859	-1.42859	0.0108581	0.198904	-1.17412	0.0290177	0.489542
b1690	ydiM	putative exporter YdiM	CDS	0.841094	1.55957	1.17823	3.25367	1.78874	1.80309	1.50629	1.11604	1.39651	0.935119	0.0178278	0.152857	-0.765948	0.0424298	0.278386	0.169171	0.627783	0.937625
b1691	ydiN	putative transporter YdiN	CDS	0.63082	0.408459	1.04357	1.35301	1.06697	1.44891	0.602515	0.637736	0.698255	0.880343	0.0261084	0.179684	-0.995038	0.016844	0.21356	-0.114695	0.756533	0.971297
b1692	ydiB	quinate/shikimate dehydrogenase	CDS	3.08401	2.56215	2.76042	4.57446	2.73018	4.31453	3.6904	3.70684	4.51538	0.465602	0.0713844	0.282379	0.0347786	0.881445	0.945616	0.50038	0.0570352	0.59214
b1693	aroD	3-dehydroquinate dehydratase	CDS	32.2069	27.998	27.4696	33.9541	27.5215	25.2432	39.4647	31.0498	37.6127	-0.0158212	0.923629	0.96075	0.318261	0.0783706	0.343036	0.30244	0.091946	0.684438
b1694	ydiF	putative acetate-CoA transferase YdiF	CDS	1.64714	1.5967	2.05349	8.82678	5.68003	7.85631	1.88286	1.23561	2.04821	2.07361	1.80278e-05	0.00375609	-2.11371	1.68012e-05	0.00591062	-0.0401	0.882539	0.991622
b1695	ydiO	putative acyl-CoA dehydrogenase YdiO	CDS	2.80365	2.52502	2.52478	6.92613	4.76997	6.4074	2.8996	2.90967	3.07232	1.20326	0.000113919	0.0105489	-1.02664	0.00036779	0.054735	0.176611	0.378359	0.864864
b1696	ydiP	putative DNA-binding transcriptional regulator YdiP	CDS	12.266	9.39455	8.18028	12.2415	10.1048	10.1424	9.03772	8.56958	6.4705	0.122647	0.568439	0.777425	-0.430833	0.0683162	0.325216	-0.308186	0.173521	0.78937
b1697	ydiQ	putative electron transfer flavoprotein subunit YdiQ	CDS	2.06769	1.29964	0.63961	2.12616	2.3536	1.44891	1.50629	1.07618	2.00166	0.566419	0.200793	0.465872	-0.376801	0.383464	0.660823	0.189618	0.663863	0.949427
b1698	ydiR	putative electron transfer flavoprotein subunit YdiR	CDS	3.1541	1.55957	2.01982	2.48052	3.04399	2.54364	2.78663	2.67052	1.76891	0.259475	0.395162	0.656088	-0.154448	0.609203	0.808198	0.105027	0.729731	0.960114
b1699	ydiS	putative electron transfer flavoprotein-quinone oxidoreductase YdiS	CDS	2.7686	2.63641	2.08715	3.22145	3.60886	3.99255	3.05023	4.06557	2.65337	0.530589	0.037915	0.213967	-0.145753	0.519579	0.753074	0.384836	0.115175	0.716325
b1700	ydiT	ferredoxin-like protein YdiT	CDS	0.210273	0.259928	0.437628	0.35436	0.439339	0.386376	0.715486	0.478302	0.512054	0.366952	0.351568	0.61554	0.5327	0.163612	0.450903	0.899653	0.036785	0.524868
b1701	fadK	short chain acyl-CoA synthetase	CDS	3.81997	4.64157	4.98223	9.05229	6.9039	6.92257	4.93309	4.54387	3.67748	0.766308	0.00357898	0.0757035	-0.796002	0.00292431	0.136917	-0.0296941	0.884929	0.991622
b1702	ppsA	phosphoenolpyruvate synthetase	CDS	552.178	627.095	408.98	1496.24	508.661	678.186	501.932	809.207	655.01	0.756451	0.0813546	0.300011	-0.448519	0.27248	0.564699	0.307932	0.442378	0.886226
b1703	ppsR	phosphoenolpyruvate synthetase regulatory protein	CDS	54.0403	41.4028	34.1013	62.6251	38.4422	47.1057	50.4983	49.9427	34.1679	0.193824	0.444774	0.687709	-0.138115	0.583112	0.791706	0.055709	0.823656	0.979042
b1704	aroH	3-deoxy-7-phosphoheptulonate synthase, Trp-sensitive	CDS	80.2193	85.1079	80.6919	54.5392	67.5641	70.4492	83.5236	93.1094	82.4406	-0.35348	0.021675	0.163252	0.428102	0.00840522	0.18954	0.0746222	0.573498	0.922353
b1705	ydiE	PF10636 family protein YdiE	CDS	1.78732	3.04487	4.03964	2.70602	4.83273	4.57211	2.33474	4.34458	3.07232	0.447811	0.241355	0.512158	-0.312903	0.404663	0.675772	0.134908	0.718006	0.956787
b1706	selO	protein adenylyltransferase SelO	CDS	28.5271	29.9289	38.5786	34.9528	54.8546	54.2536	37.3559	50.0224	25.8354	0.569958	0.0593184	0.261109	-0.347161	0.221049	0.511608	0.222797	0.421326	0.876517
b1707	rflP	anti-FlhDC factor RflP	CDS	56.7388	28.0351	22.2517	40.1393	27.4587	23.8587	27.8286	22.1613	20.8545	-0.22677	0.527768	0.747522	-0.367979	0.31604	0.607443	-0.594749	0.12101	0.728684
b1708	nlpC	NlpC/P60 family lipoprotein NlpC	CDS	66.0259	55.1419	39.4539	54.7969	56.0785	45.3026	59.2724	51.258	44.7814	-0.0403936	0.844007	0.925092	-0.00783338	0.969546	0.989974	-0.048227	0.814493	0.978745
b1709	btuD	vitamin B12 ABC transporter ATP binding subunit	CDS	65.8156	52.8026	45.7153	56.5365	38.0028	40.3119	52.1175	53.4901	48.9709	-0.285233	0.162253	0.415166	0.197036	0.320783	0.612604	-0.0881964	0.64928	0.944518
b1710	btuE	thioredoxin/glutathione peroxidase BtuE	CDS	74.4018	56.1816	45.345	58.2439	41.8628	43.5961	58.8958	57.1571	57.9086	-0.291862	0.171635	0.424181	0.275683	0.194389	0.486206	-0.0161798	0.936213	0.994909
b1711	btuC	vitamin B12 ABC transporter membrane subunit	CDS	55.4071	51.9485	43.8975	57.5352	50.273	48.8765	51.7409	52.6132	64.5188	0.0509312	0.733769	0.874652	0.107896	0.476286	0.728592	0.158827	0.30242	0.846801
b1712	ihfA	integration host factor subunit alpha	CDS	324.627	305.75	267.189	255.526	254.032	273.554	288.002	266.454	228.935	-0.196791	0.168934	0.422085	0.000544121	0.996793	0.997511	-0.196247	0.170049	0.78498
b1713	pheT	phenylalanine--tRNA ligase subunit beta	CDS	1653.66	1638.81	1463.46	1375.63	1037.5	1329.65	1594.33	1768.88	1885.99	-0.34562	0.0548646	0.25332	0.487985	0.0124087	0.200956	0.142366	0.387737	0.866229
b1714	pheS	phenylalanine--tRNA ligase subunit alpha	CDS	699.93	820.148	727.506	645.966	474.581	606.127	680.427	841.253	929.563	-0.380377	0.0553532	0.254013	0.505507	0.0169124	0.21356	0.12513	0.487944	0.89877
b1715	pheM	pheST-ihfA operon leader peptide	CDS	2.83869	3.63899	2.96241	2.73824	2.6988	3.50958	2.636	3.38797	3.49127	-0.076765	0.7176	0.86749	0.0870999	0.683508	0.848807	0.0103348	0.961301	0.994909
b1716	rplT	50S ribosomal subunit protein L20	CDS	2591.83	3397.04	2963.45	2202.54	1957.07	2556.75	2753.08	3560.68	2945.8	-0.414582	0.0441716	0.229505	0.463264	0.0281474	0.253632	0.048682	0.790041	0.978415
b1717	rpmI	50S ribosomal subunit protein L35	CDS	2332.32	2871.84	2673.17	1963.54	1675.77	2262.33	2480.36	3216.54	2469.73	-0.41659	0.0449325	0.230583	0.468627	0.0278824	0.253632	0.0520375	0.778008	0.974924
b1718	infC	translation initiation factor IF-3	CDS	2222.63	2694.01	2541.98	2116.72	1862.77	2433.97	2103.72	2553.18	2361.64	-0.217803	0.209133	0.476499	0.130065	0.44015	0.702794	-0.0877385	0.599178	0.93194
b1719	thrS	threonine--tRNA ligase	CDS	4061.12	2936.19	2434.73	2817.16	2456.63	2787.19	3254.26	3088.63	2911.54	-0.226613	0.277325	0.550292	0.19919	0.336011	0.624523	-0.0274232	0.891818	0.992198
b1722	ydiY	acid-inducible putative outer membrane protein YdiY	CDS	105.207	154.583	129.134	86.5605	94.7718	103.742	87.2516	130.258	112.698	-0.448105	0.0392882	0.21672	0.211978	0.284219	0.575466	-0.236127	0.236323	0.809469
b1723	pfkB	6-phosphofructokinase 2	CDS	95.3941	64.7964	59.1471	71.2586	76.5706	67.1972	91.3939	58.1934	57.2569	-0.0286279	0.903627	0.952064	-0.0557375	0.81394	0.913185	-0.0843654	0.722267	0.957877
b1724	ydiZ	putative endoribonuclease YdiZ	CDS	9.88285	6.79527	7.33869	8.66571	9.72823	9.5628	9.45195	8.09127	6.05154	0.218913	0.331716	0.599159	-0.243128	0.285035	0.575466	-0.0242145	0.912631	0.994909
b1725	yniA	putative kinase YniA	CDS	202.949	108.279	78.8404	201.856	341.241	253.366	134.398	85.6958	104.878	1.02988	0.0171616	0.148511	-1.29321	0.00546658	0.17496	-0.26333	0.469746	0.890468
b1726	yniB	uncharacterized protein YniB	CDS	32.6975	32.0083	23.6656	28.7032	34.7392	30.7813	34.1174	32.8833	29.9319	0.0926342	0.574444	0.781747	0.0410098	0.802329	0.90566	0.133644	0.422768	0.878202
b1727	hxpB	hexitol phosphatase B	CDS	101.667	114.108	95.6049	80.9229	63.9552	66.2957	107.248	108.017	90.7266	-0.560202	0.00290423	0.0693441	0.535111	0.0038303	0.15347	-0.0250907	0.860599	0.986599
b1728	ydjM	inner membrane protein YdjM	CDS	5.99279	8.46623	6.42977	5.25097	11.768	8.72565	7.1172	8.09127	8.61181	0.302067	0.310428	0.58242	-0.112838	0.697523	0.855915	0.189229	0.519571	0.906968
b1729	tcyP	cystine/sulfocysteine:cation symporter	CDS	30.5948	23.9505	22.0834	26.4804	24.6658	29.5899	25.9834	24.1542	25.6958	0.0753135	0.642518	0.825585	-0.0903588	0.578963	0.789701	-0.0150452	0.925802	0.994909
b1730	ydjO	protein YdjO	CDS	0.560729	0.297061	0.605947	1.09529	0.815916	0.547366	0.338914	0.677594	0.884456	0.735481	0.12246	0.361908	-0.388027	0.389331	0.663534	0.347454	0.46465	0.889195
b1731	cedA	cell division modulator	CDS	4.31061	4.08459	3.09706	2.67381	4.51892	2.73683	3.12554	3.58726	2.97922	-0.209463	0.421459	0.67748	-0.0346506	0.893359	0.950007	-0.244113	0.356156	0.861893
b1732	katE	catalase HPII	CDS	33.9942	17.7494	25.4834	28.8964	20.9314	21.0575	42.1384	23.9948	17.7357	-0.123802	0.724491	0.871271	0.243543	0.492776	0.73969	0.119741	0.733197	0.960463
b1733	chbG	chitooligosaccharide monodeacetylase ChbG	CDS	18.9246	17.3409	11.3783	16.5583	14.0902	13.7807	15.7784	15.9035	10.9859	-0.100537	0.670741	0.842368	-0.0575557	0.807434	0.908363	-0.158093	0.507986	0.901524
b1734	chbF	monoacetylchitobiose-6-phosphate hydrolase	CDS	16.0859	19.9031	12.7585	22.7757	14.6865	12.8148	16.6821	13.9903	10.7531	0.0448136	0.871609	0.936085	-0.278378	0.329782	0.621591	-0.233565	0.410203	0.86987
b1735	chbR	ChbR	CDS	21.7633	28.8149	14.5764	28.8642	20.8372	16.8395	20.8997	20.8061	16.2461	0.0307031	0.914257	0.957213	-0.198903	0.492072	0.739535	-0.1682	0.560004	0.919802
b1736	chbA	N,N'-diacetylchitobiose-specific PTS enzyme IIA component	CDS	12.9669	17.1553	11.5466	21.326	11.7994	12.3318	13.4436	12.7547	10.4738	0.125753	0.641345	0.824842	-0.309052	0.267757	0.562088	-0.183299	0.501805	0.900901
b1737	chbC	N,N'-diacetylchitobiose-specific PTS enzyme IIC component	CDS	18.2237	29.5947	20.9725	39.7205	25.9838	19.512	23.4228	20.9656	22.158	0.30906	0.280284	0.552219	-0.356648	0.218146	0.510239	-0.0475874	0.863856	0.986599
b1738	chbB	N,N'-diacetylchitobiose-specific PTS enzyme IIB component	CDS	31.0153	37.2069	19.222	46.3567	40.8586	26.9175	34.6069	30.7708	30.2577	0.38452	0.178195	0.431707	-0.254947	0.35825	0.643183	0.129573	0.634937	0.94197
b1739	osmE	osmotically-inducible lipoprotein OsmE	CDS	62.8718	36.3157	35.3469	50.2869	49.6453	37.0277	67.0674	39.1809	26.2078	0.0257702	0.943124	0.970847	-0.0475177	0.895434	0.950158	-0.0217475	0.952032	0.994909
b1740	nadE	NH3-dependent NAD(+) synthetase	CDS	246.791	179.165	152.8	219.864	249.953	243.674	269.098	246.445	239.874	0.301943	0.116401	0.35255	0.0823891	0.646966	0.829471	0.384332	0.0543373	0.582666
b1741	cho	excinuclease Cho	CDS	20.747	14.6674	14.1051	17.3636	17.1342	14.5857	17.6989	16.1427	17.7357	-0.0127493	0.94545	0.971248	0.0714073	0.70296	0.858258	0.0586581	0.753916	0.96962
b1742	ves	HutD family protein Ves	CDS	1.9976	1.03971	2.79409	2.60938	3.2009	2.60804	1.46863	2.03278	2.60682	0.524765	0.164345	0.417263	-0.468265	0.212828	0.504635	0.0564994	0.877224	0.98857
b1743	spy	ATP-independent periplasmic chaperone	CDS	30.6298	13.1449	8.18028	42.5232	224.691	133.686	69.4398	77.0863	103.668	2.94773	0.00163913	0.0588816	-0.680415	0.293104	0.582711	2.26732	0.00658341	0.318989
b1744	astE	succinylglutamate desuccinylase	CDS	0.806048	2.37649	1.81784	2.93152	2.73018	2.60804	1.28034	2.15236	1.58271	0.726509	0.0716455	0.282379	-0.720467	0.0757702	0.338408	0.00604196	0.987258	0.997438
b1745	astB	N-succinylarginine dihydrolase	CDS	3.22419	4.01032	4.94856	10.6308	3.92267	4.8297	3.61509	4.46415	3.49127	0.668547	0.095386	0.323065	-0.742644	0.0699254	0.327532	-0.0740963	0.843469	0.981345
b1746	astD	aldehyde dehydrogenase	CDS	3.04897	3.34193	4.78024	12.1449	6.11937	5.02289	3.954	4.02571	3.86368	1.05777	0.0104371	0.118295	-0.974297	0.0159097	0.211427	0.0834741	0.8078	0.978415
b1747	astA	arginine N-succinyltransferase	CDS	0.981276	2.52502	1.78418	16.4294	5.83694	3.89596	2.25943	1.71392	2.51372	2.30547	0.00257702	0.0690145	-2.01174	0.00542116	0.17496	0.293732	0.6141	0.932835
b1748	astC	succinylornithine transaminase	CDS	2.13778	3.00774	2.52478	23.6133	5.80555	5.40926	3.05023	2.03278	4.42228	2.18152	0.00535097	0.0900136	-1.87645	0.0113162	0.198904	0.305073	0.618089	0.932893
b1749	xthA	exodeoxyribonuclease III	CDS	175.543	174.523	152.093	150.957	105.598	123.833	170.7	160.231	136.718	-0.400655	0.0300465	0.192362	0.298008	0.0881317	0.354617	-0.102647	0.526825	0.906968
b1750	ydjX	DedA family protein YdjX	CDS	4.94143	3.67613	3.77033	6.73284	8.28468	8.30708	5.30966	6.77594	7.1222	0.912086	0.00119644	0.049001	-0.281075	0.183158	0.468557	0.631011	0.0108867	0.373738
b1751	ydjY	4Fe-4S ferredoxin-type domain-containing protein YdjY	CDS	5.99279	6.05261	5.95847	11.3717	7.81396	10.7863	9.90383	11.1604	9.03076	0.734798	0.00294537	0.0693441	0.00639635	0.972631	0.989974	0.741194	0.00284162	0.216022
b1752	ydjZ	DedA family protein YdjZ	CDS	4.69611	5.79269	5.31886	9.43886	5.20931	6.18201	9.48961	9.48632	7.63425	0.397791	0.126228	0.366982	0.354022	0.165512	0.453443	0.751813	0.0111266	0.373738
b1753	ynjA	AhpD-like domain-containing protein YnjA	CDS	4.80124	5.64415	5.48718	8.18249	6.87252	5.63465	6.62766	6.25778	7.63425	0.376741	0.0726059	0.283628	-0.0126225	0.947145	0.977403	0.364118	0.0822072	0.66599
b1754	ynjB	putative ABC transporter periplasmic binding protein YnjB	CDS	18.9246	19.0862	17.7408	24.0965	22.2494	22.3132	24.7408	24.2738	24.9044	0.30041	0.0357969	0.209277	0.106465	0.405238	0.675801	0.406875	0.00865654	0.364362
b1755	ynjC	putative ABC transporter membrane subunit YnjC	CDS	9.46231	9.76587	8.24761	13.208	11.8935	10.2712	12.6151	14.9071	16.8978	0.364504	0.0644763	0.270716	0.32793	0.089796	0.356815	0.692433	0.00309958	0.218914
b1756	ynjD	putative ABC transporter ATP-binding protein YnjD	CDS	6.34325	8.46623	6.0258	9.63215	7.71982	8.62906	9.79086	10.9212	11.1721	0.318732	0.113873	0.348667	0.295014	0.138298	0.417652	0.613746	0.00823415	0.361357
b1757	ynjE	molybdopterin synthase sulfurtransferase	CDS	45.3139	72.8913	59.8204	73.8035	29.624	33.8723	52.5694	51.9755	46.5969	-0.374712	0.284976	0.556979	0.138715	0.683609	0.848807	-0.235996	0.491967	0.899924
b1758	ynjF	CDP-alcohol phosphatidyltransferase domain-containing protein YnjF	CDS	11.0394	10.0629	9.39217	9.76101	10.9835	8.17829	10.2051	12.1568	10.8462	-0.0761843	0.658887	0.83554	0.199152	0.263533	0.556302	0.122968	0.480594	0.894034
b1759	nudG	5-hydroxy-CTP diphosphatase	CDS	9.5324	10.8427	9.4595	10.7919	9.03784	8.17829	9.07538	11.5191	10.6135	-0.0909686	0.607575	0.803268	0.15578	0.386547	0.662432	0.0648116	0.713933	0.956787
b1760	ynjH	DUF1496 domain-containing protein YnjH	CDS	4.20547	4.53018	3.97232	4.05903	4.67583	4.63651	4.10463	4.62358	4.60848	0.0737159	0.650623	0.830288	-0.00434024	0.978664	0.991695	0.0693756	0.671775	0.949532
b1761	gdhA	glutamate dehydrogenase	CDS	101.212	99.9238	91.1613	105.47	114.26	104.128	118.997	113.358	111.535	0.147939	0.191588	0.452066	0.086592	0.430138	0.694992	0.234531	0.0518422	0.579159
b1762	ynjI	DUF1266 domain-containing protein YnjI	CDS	11.1445	10.5828	9.4595	14.4321	13.902	11.9133	10.1298	12.0771	12.01	0.367928	0.0427646	0.225	-0.234436	0.167851	0.454471	0.133492	0.416826	0.87489
b1763	topB	DNA topoisomerase III	CDS	419.18	369.989	309.908	368.438	285.571	295.803	378.304	368.731	404.476	-0.210575	0.206368	0.473013	0.277806	0.105879	0.378122	0.0672311	0.674102	0.949532
b1764	selD	selenide, water dikinase	CDS	657.175	521.602	441.6	546.036	473.137	495.688	556.648	496.119	539.984	-0.097141	0.56549	0.776408	0.0723345	0.66739	0.841202	-0.0248066	0.882291	0.991622
b1765	ydjA	putative oxidoreductase YdjA	CDS	211.115	167.691	141.287	194.672	166.667	175.865	203.273	169.478	215.668	0.0467094	0.786121	0.898434	0.131349	0.451918	0.708795	0.178058	0.314233	0.849151
b1766	sppA	protease IV, a signal peptide peptidase	CDS	275.634	234.047	193.802	241.835	190.265	213.537	284.839	256.171	342.936	-0.123784	0.492271	0.721778	0.453199	0.0276674	0.253632	0.329415	0.0890277	0.672062
b1767	ansA	L-asparaginase 1	CDS	211.78	261.896	231.404	194.834	154.177	192.158	229.106	283.753	258.447	-0.381701	0.0279899	0.185427	0.511214	0.00666171	0.179716	0.129513	0.398417	0.866229
b1768	pncA	nicotinamidase	CDS	98.0575	110.989	94.5613	80.4075	70.6395	74.9569	98.5865	111.444	104.599	-0.425822	0.00514741	0.0879068	0.477278	0.00261491	0.129718	0.0514561	0.668801	0.949532
b1769	ydjE	putative transporter YdjE	CDS	4.31061	5.94122	6.66541	8.05364	6.52733	6.79378	4.63183	6.65637	7.3084	0.336966	0.178799	0.432795	-0.20235	0.404782	0.675772	0.134616	0.577221	0.922353
b1770	ydjF	putative DNA-binding transcriptional regulator YdjF	CDS	16.0509	15.6328	15.8556	21.2938	21.8728	16.5498	13.3683	18.016	14.4772	0.328938	0.0866418	0.309468	-0.380741	0.0533224	0.298845	-0.0518032	0.769866	0.97436
b1771	ydjG	NADH-dependent methylglyoxal reductase	CDS	6.3783	10.1372	24.0695	5.44426	6.55871	4.99069	9.33898	8.68915	7.4015	-1.25588	0.0155748	0.140476	0.581754	0.199721	0.490896	-0.674128	0.140389	0.76188
b1772	ydjH	L-glycero-L-galacto-octuluronate kinase	CDS	4.24052	11.9567	23.6992	5.0899	7.34324	3.76716	7.94566	10.9611	8.79801	-1.29981	0.0384808	0.214658	0.773301	0.180827	0.466822	-0.526506	0.342909	0.855854
b1773	ydjI	L-glycero-L-galacto-octuluronate-1-phosphate aldolase	CDS	6.23811	13.4791	26.931	8.44021	8.0964	4.66871	11.4854	13.9505	7.6808	-1.13732	0.0471313	0.236622	0.643876	0.223122	0.513674	-0.493441	0.338036	0.855854
b1774	ydjJ	putative zinc-binding dehydrogenase YdjJ	CDS	2.73356	7.09233	11.8833	8.50464	5.20931	2.73683	6.8536	6.53679	8.28596	-0.400697	0.464941	0.704513	0.396835	0.47037	0.723176	-0.00386267	0.994279	0.997862
b1775	ydjK	putative transporter YdjK	CDS	3.08401	8.2063	10.1328	11.4362	7.15495	5.11948	7.45612	7.77241	9.86867	0.145986	0.74013	0.878167	0.0809828	0.853719	0.933958	0.226969	0.608857	0.93194
b1776	ydjL	putative zinc-binding dehydrogenase YdjL	CDS	6.55352	13.1449	12.8259	20.7462	10.3559	8.21049	13.6319	12.3163	16.9443	0.273388	0.487406	0.720424	0.125201	0.747408	0.88464	0.398589	0.31966	0.850978
b1777	yeaC	DUF1315 domain-containing protein YeaC	CDS	94.6231	111.212	89.0405	243.091	61.7272	89.8968	107.624	88.725	60.3292	0.420694	0.38215	0.645836	-0.620537	0.209889	0.501682	-0.199843	0.672427	0.949532
b1778	msrB	methionine sulfoxide reductase B	CDS	144.002	176.751	134.251	377.071	95.5877	135.586	170.06	151.901	138.767	0.41877	0.363681	0.629082	-0.400663	0.383813	0.660823	0.018107	0.967827	0.994909
b1779	gapA	glyceraldehyde-3-phosphate dehydrogenase A	CDS	5212.89	5267.11	5491.29	4115.73	7689.66	7938.38	8948.13	10386.2	5249.15	0.305917	0.337917	0.603841	0.316291	0.322657	0.613713	0.622208	0.0699736	0.641045
b1780	yeaD	putative aldose 1-epimerase YeaD	CDS	175.929	172.444	208.782	112.461	247.913	237.428	324.831	381.884	139.139	0.101581	0.801315	0.904964	0.500828	0.234967	0.52257	0.602409	0.160865	0.778415
b1781	yeaE	methylglyoxal reductase YeaE	CDS	44.578	40.7345	37.9053	46.4534	44.9381	50.6796	44.6614	53.0118	47.7141	0.205393	0.133479	0.377494	0.0332797	0.795489	0.90282	0.238673	0.0876692	0.669545
b1782	mipA	MltA-interacting protein	CDS	532.097	550.157	496.607	552.576	351.158	474.18	683.063	669.025	519.828	-0.196397	0.320994	0.590023	0.442043	0.0422631	0.278216	0.245646	0.221438	0.80346
b1783	yeaG	protein kinase YeaG	CDS	99.3192	46.8613	46.5569	80.8585	83.7569	66.9718	71.1344	47.3917	40.8712	0.264885	0.429374	0.680787	-0.538526	0.127984	0.40551	-0.273641	0.415559	0.87489
b1784	yeaH	DUF444 domain-containing protein YeaH	CDS	22.2189	11.2512	11.109	17.5247	26.0465	17.5157	17.9625	11.1604	12.1496	0.454386	0.188388	0.447555	-0.564943	0.11134	0.383751	-0.110557	0.73802	0.961041
b1785	cdgI	putative c-di-GMP binding protein CdgI	CDS	1.71723	1.96803	1.71685	1.51408	1.63183	1.73869	1.99583	1.59434	1.62926	-0.144177	0.480297	0.717254	0.0974557	0.634084	0.82338	-0.0467214	0.818654	0.979042
b1786	dgcJ	diguanylate cyclase DgcJ	CDS	63.8881	77.9042	61.8402	48.5473	66.654	49.7781	71.398	63.0561	65.2636	-0.303577	0.0878432	0.311377	0.275666	0.116328	0.388723	-0.0279112	0.864326	0.986599
b1787	yeaK	mischarged aminoacyl-tRNA deacylase	CDS	87.0182	65.3905	51.0005	64.1714	66.2461	51.2592	70.3059	67.2413	58.3276	-0.162955	0.433824	0.682343	0.108657	0.598373	0.800456	-0.0542985	0.791149	0.978415
b1788	yoaI	protein YoaI	CDS	5.57225	4.08459	4.37628	4.34896	3.79715	3.76716	3.99166	4.38443	3.30507	-0.236297	0.247916	0.518849	-0.0267471	0.892871	0.950007	-0.263045	0.205348	0.80346
b1789	yeaL	DUF441 domain-containing inner membrane protein YeaL	CDS	18.5391	17.7122	14.711	14.3355	10.0734	11.2049	14.8369	13.7512	10.8928	-0.516799	0.025819	0.179074	0.149406	0.462419	0.718188	-0.367393	0.0910673	0.683688
b1790	nimR	DNA-binding transcriptional repressor NimR	CDS	11.565	10.0629	9.66148	11.4039	11.8308	9.6272	13.2177	11.4394	7.0291	0.070764	0.766806	0.88906	-0.0509803	0.830856	0.921282	0.0197837	0.933958	0.994909
b1791	nimT	2-nitroimidazole exporter	CDS	43.2112	34.6447	34.9766	42.2333	29.4985	32.8097	45.4522	39.8983	45.4331	-0.110139	0.522523	0.744176	0.323064	0.0825825	0.348076	0.212926	0.230392	0.80346
b1792	yeaO	DUF488 domain-containing protein YeaO	CDS	18.6793	13.4791	11.715	19.522	18.2012	18.4494	19.5441	16.0231	18.6667	0.356466	0.0940113	0.321303	-0.0506672	0.79621	0.90282	0.305799	0.143486	0.76188
b1793	yoaF	DUF333 domain-containing lipoprotein YoaF	CDS	17.1373	17.1181	12.6912	16.5261	19.7075	17.6123	16.0796	18.1755	16.0599	0.197975	0.264748	0.536662	-0.0977801	0.57173	0.787936	0.100195	0.563056	0.921194
b1794	dgcP	diguanylate cyclase DgcP	CDS	135.416	128.07	89.3098	134.882	103.872	101.939	111.804	125.435	120.146	-0.0503265	0.785504	0.898434	0.0689945	0.709645	0.862881	0.018668	0.919465	0.994909
b1795	yeaQ	PF04226 family protein YeaQ	CDS	11.0394	6.08975	5.15055	10.0832	8.66126	7.05136	6.92892	7.01509	9.17041	0.211333	0.488281	0.72049	-0.15941	0.599707	0.801726	0.0519226	0.863731	0.986599
b1796	yoaG	DUF1869 domain-containing protein YoaG	CDS	9.46231	3.82466	1.8515	4.79997	2.85571	2.51144	3.12554	1.59434	3.63093	-0.573473	0.335577	0.601992	-0.286662	0.630446	0.820445	-0.860135	0.168859	0.783941
b1797	yeaR	DUF1971 domain-containing protein YeaR	CDS	35.0456	10.4343	6.53076	18.2012	9.97928	9.24082	10.6193	4.78302	13.1737	-0.474874	0.468975	0.708089	-0.390278	0.552378	0.777652	-0.865152	0.206609	0.80346
b1798	leuE	leucine exporter	CDS	29.8238	39.8061	31.7785	33.2132	28.1805	31.0389	28.6194	32.3651	27.5578	-0.133602	0.399336	0.658038	-0.0619092	0.691879	0.85222	-0.195511	0.228166	0.80346
b1799	dmlR	DNA-binding transcriptional regulator DmlR	CDS	31.6111	21.6112	18.4814	58.2439	37.3438	29.5899	25.268	18.6936	36.7282	0.803763	0.0379606	0.213967	-0.634143	0.0868778	0.352691	0.16962	0.619393	0.933333
b1800	dmlA	D-malate/3-isopropylmalate dehydrogenase (decarboxylating)	CDS	27.3005	16.3012	10.7051	22.5824	18.264	14.0061	18.4144	16.342	13.3134	0.0145453	0.96534	0.982553	-0.189803	0.574995	0.787936	-0.175257	0.604395	0.93194
b1801	yeaV	putative transporter YeaV	CDS	3.01392	4.19598	3.0634	6.15298	3.42057	2.76903	2.71132	3.02925	3.63093	0.265246	0.407811	0.666644	-0.399011	0.227708	0.518281	-0.133766	0.676778	0.949532
b1802	yeaW	carnitine monooxygenase subunit YeaW	CDS	2.90878	5.71842	6.73274	5.18654	2.66742	2.70463	3.1632	2.35165	3.21197	-0.540752	0.167755	0.420514	-0.275089	0.473871	0.72543	-0.81584	0.0529312	0.58195
b1803	yeaX	carnitine monooxygenase subunit YeaX	CDS	5.32693	7.83498	8.41592	7.57042	4.8955	6.11762	6.10046	6.21792	8.65836	-0.215593	0.408172	0.66674	0.173223	0.504802	0.742241	-0.0423705	0.868732	0.987279
b1804	rnd	RNase D	CDS	85.8266	81.2461	82.9473	115.554	75.8488	75.6653	81.2642	93.7472	94.4506	0.0951388	0.59667	0.798393	0.0128343	0.942646	0.97596	0.107973	0.549217	0.914337
b1805	fadD	long-chain-fatty-acid--CoA ligase	CDS	55.3019	91.0491	87.2226	696.285	130.013	142.058	114.591	142.693	171.119	2.0516	0.00956637	0.11603	-1.17663	0.0842939	0.351136	0.874972	0.18053	0.793533
b1806	yeaY	Slp family lipoprotein YeaY	CDS	80.8151	99.5525	88.8385	81.1484	84.6042	93.4386	84.0884	115.47	83.9302	-0.0546698	0.734439	0.874652	0.129317	0.429234	0.694608	0.0746468	0.644271	0.944518
b1807	tsaB	N(6)-L-threonylcarbamoyladenine synthase, TsaB subunit	CDS	121.924	175.674	149.904	136.235	123.8	149.077	142.834	181.117	174.471	-0.129381	0.444563	0.687709	0.284835	0.112069	0.385624	0.155454	0.361815	0.863181
b1808	yoaA	putative ATP-dependent 5' to 3' DNA helicase	CDS	96.4454	114.665	95.3693	106.888	112.377	96.0466	100.507	123.641	125.826	0.0410148	0.771075	0.890938	0.150397	0.299876	0.591378	0.191412	0.195011	0.802977
b1809	yoaB	RutC family protein YoaB	CDS	198.849	181.764	142.162	171.349	124.71	129.726	194.311	186.538	126.896	-0.296047	0.186658	0.44446	0.254079	0.25111	0.541849	-0.0419677	0.843963	0.981345
b1810	yoaC	DUF1889 domain-containing protein YoaC	CDS	24.6721	18.5663	16.1586	17.5569	14.1216	12.364	15.5524	13.8309	12.7548	-0.431352	0.0646406	0.270716	-0.0633602	0.765186	0.890562	-0.494712	0.0393857	0.532857
b1811	yoaH	UFP0181 family protein YoaH	CDS	6.20307	5.1243	4.84757	6.28184	5.58589	5.92443	5.38497	5.3809	7.2153	0.137364	0.473574	0.711983	0.0137175	0.942187	0.97596	0.151081	0.43416	0.884862
b1812	pabB	aminodeoxychorismate synthase subunit 1	CDS	62.276	64.2765	56.1174	56.3432	52.9404	54.2858	62.7745	65.5274	60.0034	-0.159296	0.178979	0.432853	0.203199	0.0959119	0.364991	0.0439028	0.6976	0.950602
b1813	nudL	putative NUDIX hydrolase with low 3-phosphohydroxypyruvate phosphatase activity	CDS	30.735	25.1016	21.5448	27.2857	24.6971	25.5652	26.6613	25.7486	28.8147	0.00314124	0.98428	0.990938	0.066701	0.677365	0.845336	0.0698423	0.663393	0.949427
b1814	sdaA	L-serine deaminase I	CDS	704.171	573.513	497.953	695.802	571.737	462.91	575.025	528.165	732.935	-0.0371881	0.861244	0.931741	0.0855011	0.688898	0.850308	0.048313	0.820476	0.979042
b1815	pdeD	putative c-di-GMP phosphodiesterase PdeD	CDS	6.65866	6.98093	9.19019	11.1784	8.06501	9.46621	7.56909	8.33042	10.8928	0.330001	0.15758	0.411243	-0.100797	0.649124	0.830233	0.229204	0.314174	0.849151
b1816	yoaE	TerC family inner membrane protein YoaE	CDS	102.613	57.1842	49.5193	77.9914	70.0432	72.7674	72.0758	54.6858	104.18	0.0770581	0.803784	0.906485	0.0644884	0.835228	0.92418	0.141546	0.649722	0.944518
b1817	manX	mannose-specific PTS enzyme IIAB component	CDS	2882.81	2045.56	1452.59	2078.1	2665.28	2250.64	2721.78	1308.35	997.76	0.132348	0.733837	0.874652	-0.47615	0.2397	0.527922	-0.343802	0.386477	0.866229
b1818	manY	mannose-specific PTS enzyme IIC component	CDS	2023.36	1472.64	1034.99	1538.37	1744.9	1433.07	1935.99	929.301	746.062	0.0578435	0.8769	0.938137	-0.385107	0.317024	0.608494	-0.327263	0.391241	0.866229
b1819	manZ	mannose-specific PTS enzyme IID component	CDS	2029.98	1479.4	1060.14	1617.65	1698.61	1463.69	1763.22	877.086	707.565	0.064956	0.855731	0.930541	-0.51373	0.173928	0.458997	-0.448774	0.229057	0.80346
b1820	yobD	DUF986 domain-containing inner membrane protein YobD	CDS	57.0893	59.1894	31.8459	47.7419	48.9863	42.5657	63.0757	27.4226	30.025	-0.0885066	0.800106	0.904375	-0.208196	0.555369	0.779568	-0.296702	0.405736	0.869837
b1821	mntP	Mn(2(+)) exporter	CDS	6.23811	16.4497	12.2199	9.27779	29.6554	23.9553	20.3349	18.3349	14.291	0.849534	0.0929137	0.320104	-0.247347	0.59392	0.798523	0.602188	0.2149	0.80346
b1822	rlmA	23S rRNA m(1)G745 methyltransferase	CDS	53.4095	66.7273	64.2977	68.9069	60.974	62.1099	55.7326	80.0757	74.5736	0.0579363	0.726	0.871674	0.131862	0.431758	0.696529	0.189798	0.266563	0.834324
b1823	cspC	transcription antiterminator and regulator of mRNA stability CspC	CDS	610.074	1217.87	918.076	796.923	417.969	394.232	711.269	700.314	469.227	-0.771062	0.0496417	0.24308	0.225099	0.522555	0.755379	-0.545963	0.14194	0.76188
b1824	yobF	DUF2527 domain-containing protein YobF	CDS	1003.07	1814.45	1250.91	1109.34	639.239	633.785	1156.26	1152.95	792.147	-0.772073	0.0284964	0.186831	0.380516	0.230272	0.520643	-0.391557	0.218094	0.80346
b1825	yebO	uncharacterized protein YebO	CDS	36.2371	55.8846	48.5767	34.2118	71.6751	71.3507	48.9543	73.9375	69.7789	0.333141	0.294646	0.567108	0.120271	0.696844	0.855806	0.453411	0.164745	0.780582
b1826	mgrB	PhoQ kinase inhibitor	CDS	21.7633	35.3874	31.5765	15.9784	46.6955	38.0258	28.8454	47.7903	35.4713	0.182746	0.638011	0.823307	0.154687	0.68978	0.85062	0.337433	0.392909	0.866229
b1827	kdgR	DNA-binding transcriptional repressor KdgR	CDS	152.378	133.269	116.746	157.271	120.097	117.973	133.834	119.615	140.954	-0.0254991	0.873715	0.936989	-0.00345113	0.982829	0.993189	-0.0289502	0.856873	0.985701
b1828	yebQ	putative transporter YebQ	CDS	26.1791	29.2976	29.0854	27.9622	31.601	34.484	30.7659	45.1597	44.0832	0.153365	0.391929	0.65379	0.351401	0.069082	0.326227	0.504766	0.0158878	0.399909
b1829	htpX	protease HtpX	CDS	181.887	194.278	172.998	196.541	483.964	313.286	183.24	257.845	324.828	0.855712	0.0235324	0.172331	-0.37584	0.259392	0.5526	0.479872	0.159216	0.778415
b1830	prc	tail-specific protease	CDS	818.455	808.042	654.086	860.45	654.867	700.789	769.411	895.501	999.575	-0.0413733	0.813043	0.912427	0.265822	0.151887	0.436792	0.224449	0.21887	0.80346
b1831	proQ	RNA chaperone ProQ	CDS	939.011	1073.32	883.672	959.864	655.306	717.307	876.395	1033.13	1116.14	-0.312196	0.119686	0.359013	0.375382	0.0686441	0.32601	0.0631856	0.73599	0.960498
b1832	msrC	free methionine-(R)-sulfoxide reductase	CDS	162.331	187.111	148.861	199.988	124.333	132.141	170.399	147.038	205.939	-0.126515	0.55496	0.770069	0.197295	0.363991	0.646769	0.0707802	0.739494	0.961458
b1833	letA	intermembrane transport protein LetA	CDS	28.3168	28.2579	25.4498	31.2481	29.9065	30.8457	28.996	29.8939	31.7939	0.165597	0.192589	0.453144	-0.0208929	0.863037	0.937995	0.144704	0.250245	0.822077
b1834	letB	lipophilic envelope spanning tunnel	CDS	117.858	104.046	100.318	101.508	77.8572	102.132	121.294	106.9	121.077	-0.194935	0.197801	0.462016	0.311215	0.0534492	0.298845	0.11628	0.42851	0.881685
b1835	rsmF	16S rRNA m(5)C1407 methyltransferase	CDS	55.372	68.5839	69.2462	57.4063	68.5997	77.5006	70.6072	93.6675	89.4232	0.0749648	0.661681	0.837044	0.317938	0.0869627	0.352691	0.392903	0.0416771	0.537382
b1836	yebV	DUF1480 domain-containing protein YebV	CDS	6.48343	8.09491	6.90106	24.5797	15.5652	15.8092	15.2135	15.9434	14.1047	1.38096	9.32052e-05	0.00882696	-0.305638	0.170143	0.455647	1.07532	0.000576453	0.0769917
b1837	yebW	DUF1482 domain-containing protein YebW	CDS	7.07921	6.08975	4.40994	6.6362	7.93949	6.24641	4.93309	4.02571	4.37573	0.244639	0.270512	0.542983	-0.642081	0.0137267	0.203556	-0.397442	0.092675	0.686893
b1838	pphA	phosphoprotein phosphatase 1	CDS	4.41574	5.60702	4.5446	4.8644	7.68844	5.98883	4.29292	5.30118	4.51538	0.348449	0.131036	0.374248	-0.393892	0.0943779	0.363216	-0.0454436	0.835197	0.979042
b1839	yebY	DUF2511 domain-containing protein YebY	CDS	165.555	133.343	119.136	144.547	95.6818	110.021	129.955	104.509	153.709	-0.255236	0.244723	0.516597	0.148242	0.488303	0.736164	-0.106994	0.614583	0.932835
b1840	yebZ	CopD family protein	CDS	276.405	209.019	181.178	228.401	147.336	156.611	229.483	172.468	247.415	-0.324451	0.187141	0.445356	0.286631	0.238973	0.526878	-0.03782	0.871511	0.987856
b1841	yobA	copper-binding protein	CDS	177.716	130.038	104.391	144.998	116.519	113.434	142.118	112.64	146.82	-0.136441	0.523792	0.744546	0.0989489	0.64208	0.828087	-0.0374919	0.859465	0.985795
b1842	holE	DNA polymerase III subunit theta	CDS	26.7748	32.4539	31.2736	33.1165	41.2351	33.8079	31.7826	35.195	35.5644	0.257154	0.101448	0.332316	-0.077058	0.59834	0.800456	0.180096	0.234187	0.808277
b1843	yobB	putative carbon-nitrogen hydrolase family protein YobB	CDS	39.6716	25.3616	22.0834	40.0427	46.3503	34.5484	32.2345	33.6406	36.1696	0.47327	0.058635	0.261037	-0.245227	0.2911	0.58039	0.228043	0.324983	0.852738
b1844	exoX	exonuclease X	CDS	42.2299	41.6256	34.0677	47.2909	38.5677	32.7775	47.1844	41.7717	42.966	0.00875537	0.957917	0.977624	0.153189	0.36723	0.651169	0.161945	0.341948	0.855854
b1845	ptrB	oligopeptidase B	CDS	70.6869	59.2265	55.0738	62.9472	54.6977	54.0926	66.3143	60.545	68.1031	-0.107209	0.443396	0.687709	0.182946	0.204445	0.495303	0.0757377	0.585183	0.925363
b1846	yebE	DUF533 domain-containing inner membrane protein YebE	CDS	24.6721	18.1207	19.8279	40.8158	119.751	75.8585	31.7826	34.4776	74.7598	1.91641	0.00213194	0.065322	-0.746312	0.118101	0.390478	1.1701	0.0258684	0.470979
b1847	yebF	secreted protein YebF	CDS	37.7791	37.3183	36.6598	26.4159	31.1303	25.5008	34.268	31.6875	26.0216	-0.428273	0.0157346	0.140699	0.147614	0.334378	0.624173	-0.280659	0.0840035	0.66599
b1848	yebG	DNA damage-inducible protein YebG	CDS	52.8137	50.9459	59.3491	31.8602	35.3041	39.1206	48.2388	46.7142	34.1679	-0.617876	0.00386628	0.0786696	0.281074	0.11402	0.386447	-0.336802	0.0651271	0.625549
b1849	purT	phosphoribosylglycinamide formyltransferase 2	CDS	49.239	35.016	59.1471	44.0695	91.3198	62.5285	47.1468	118.818	56.6517	0.464679	0.269107	0.541201	0.169698	0.676037	0.844774	0.634378	0.143524	0.76188
b1850	eda	KHG/KDPG aldolase	CDS	296.065	199.551	152.766	146.029	113.506	123.672	187.872	160.391	137.603	-0.758693	0.0103482	0.118295	0.342495	0.178638	0.464306	-0.416198	0.109959	0.709287
b1851	edd	phosphogluconate dehydratase	CDS	161.595	114.517	113.851	99.0919	89.4055	98.1073	111.089	98.4106	81.0441	-0.444266	0.0302126	0.192796	0.0198213	0.911397	0.958796	-0.424445	0.0365299	0.524868
b1852	zwf	NADP(+)-dependent glucose-6-phosphate dehydrogenase	CDS	429.764	351.089	369.055	317.056	338.26	409.462	464.238	402.172	437.154	-0.110968	0.464875	0.704513	0.291909	0.075394	0.337451	0.180941	0.244646	0.818899
b1853	yebK	DNA-binding transcriptional repressor YebK	CDS	193.452	174.412	153.102	134.657	142.817	142.058	179.775	165.612	208.173	-0.312393	0.0417713	0.222727	0.39991	0.0140565	0.205606	0.0875163	0.523614	0.906968
b1854	pykA	pyruvate kinase 2	CDS	882.938	871.948	799.513	651.732	603.715	650.303	1017.31	763.569	785.816	-0.422622	0.0188469	0.15707	0.429557	0.0174593	0.217016	0.00693528	0.963683	0.994909
b1855	lpxM	Lipid A biosynthesis myristoyltransferase	CDS	140.638	159.967	131.894	144.74	137.419	142.798	139.972	152.419	183.036	-0.0253617	0.852938	0.929586	0.161832	0.254254	0.54586	0.13647	0.331348	0.855551
b1856	mepM	peptidoglycan endopeptidase MepM	CDS	187.354	202.15	163.471	348.207	255.476	232.759	191.487	262.149	434.501	0.597054	0.0643727	0.270677	0.0864149	0.766741	0.891465	0.683469	0.0392585	0.532857
b1857	znuA	Zn(2(+)) ABC transporter periplasmic binding protein	CDS	145.895	126.808	94.292	145.996	103.684	107.123	118.62	111.683	136.346	-0.0406095	0.839049	0.92453	0.0392208	0.844504	0.929492	-0.00138868	0.994453	0.997862
b1858	znuC	Zn(2(+)) ABC transporter ATP binding subunit	CDS	63.3624	48.8294	41.3054	47.5809	46.0992	43.0487	53.5485	46.4351	42.8729	-0.166849	0.351366	0.615445	0.0634074	0.717672	0.867799	-0.103442	0.5577	0.918988
b1859	znuB	Zn(2(+)) ABC transporter membrane subunit	CDS	42.6154	37.6896	30.9033	33.5031	32.8563	36.6413	41.5359	35.3943	32.818	-0.110546	0.493593	0.72293	0.0917563	0.568538	0.786552	-0.01879	0.90622	0.994509
b1860	ruvB	Holliday junction branch migration complex subunit RuvB	CDS	80.6399	79.1667	74.4304	68.5848	69.8863	67.4226	84.7663	80.4743	76.0167	-0.186046	0.104259	0.336279	0.22871	0.0534116	0.298845	0.0426644	0.688738	0.949745
b1861	ruvA	Holliday junction branch migration complex subunit RuvA	CDS	97.2164	92.423	82.8464	83.2102	83.0037	82.8132	94.1053	97.4141	85.5595	-0.129856	0.272585	0.54518	0.154037	0.199083	0.490875	0.0241801	0.832726	0.979042
b1862	yebB	putative papain-like amidase YebB	CDS	4.03024	3.56473	3.83766	3.12481	3.10676	3.57398	3.35149	3.66698	4.18953	-0.221497	0.223295	0.491272	0.191114	0.290908	0.58039	-0.0303828	0.862223	0.986599
b1863	ruvC	crossover junction endodeoxyribonuclease RuvC	CDS	217.423	209.576	201.309	156.949	102.805	142.379	170.323	182.592	194.673	-0.643788	0.0027599	0.0693441	0.445388	0.0200376	0.229386	-0.1984	0.240969	0.814316
b1864	yebC	putative transcriptional regulator YebC	CDS	769.426	675.665	585.344	491.819	347.706	449.806	638.025	667.949	578.714	-0.655161	0.00380545	0.0786696	0.547706	0.01028	0.198904	-0.107455	0.542179	0.907697
b1865	nudB	dihydroneopterin triphosphate diphosphatase	CDS	316.146	280.054	256.349	223.794	170.84	190.837	268.91	267.291	269.061	-0.542174	0.00315051	0.0702042	0.459852	0.00808153	0.186757	-0.0823217	0.560522	0.920188
b1866	aspS	aspartate--tRNA ligase	CDS	1696.1	1435.92	1332.41	1223.35	926.316	1064.01	1536.34	1548.02	1495.8	-0.474249	0.0142036	0.135438	0.511173	0.00970924	0.195451	0.0369244	0.818959	0.979042
b1867	yecD	isochorismatase family protein YecD	CDS	53.5497	52.6169	42.1806	77.6693	90.6608	69.8374	74.1093	79.996	100.688	0.683022	0.00258453	0.0690145	0.097178	0.572054	0.787936	0.7802	0.00110827	0.118414
b1868	yecE	DUF72 domain-containing protein YecE	CDS	23.6558	25.6215	20.9725	40.0427	36.6848	32.1336	28.4688	32.2455	48.2727	0.631939	0.0130262	0.130383	0.00109738	0.995838	0.997133	0.633037	0.0129863	0.386528
b1869	yecN	MAPEG family inner membrane protein YecN	CDS	68.6893	70.7376	59.5174	37.1756	39.2267	37.6072	43.3811	43.9241	45.2469	-0.803096	5.51995e-05	0.00685255	0.217336	0.087643	0.353884	-0.58576	0.000572057	0.0769917
b1870	cmoA	carboxy-S-adenosyl-L-methionine synthase	CDS	82.8478	86.2962	84.3276	49.707	44.0595	57.3768	63.4147	65.8462	68.429	-0.745868	0.000183561	0.0139073	0.387265	0.0117845	0.200433	-0.358603	0.0171265	0.411423
b1871	cmoB	tRNA U34 carboxymethyltransferase	CDS	77.2054	64.3508	65.7452	41.6212	39.1012	50.1645	51.7409	53.4901	61.3068	-0.663381	0.00118047	0.049001	0.347384	0.0376376	0.272285	-0.315997	0.0538102	0.582666
b1872	torZ	trimethylamine N-oxide reductase 2	CDS	13.072	11.8082	16.0912	14.722	15.5024	14.4891	11.4478	10.7219	12.4755	0.125827	0.450615	0.691608	-0.36824	0.0467855	0.28442	-0.242414	0.164594	0.780582
b1873	torY	cytochrome c quinol dehydrogenase TorY	CDS	1.12146	1.78236	3.02973	1.44965	2.13393	2.06067	1.01674	1.11604	2.00166	-0.0740776	0.853869	0.929971	-0.459913	0.284251	0.575466	-0.53399	0.219562	0.80346
b1874	cutC	PF03932 family protein CutC	CDS	64.0984	50.2775	44.7391	57.0842	43.6515	40.6983	56.9376	52.0552	52.6484	-0.16992	0.358208	0.623502	0.192705	0.30084	0.59182	0.0227848	0.899612	0.992198
b1875	yecM	putative metal-binding enzyme YecM	CDS	40.0571	36.3899	32.8558	38.4319	29.1847	28.8494	36.9417	36.8292	37.0075	-0.180205	0.255377	0.527784	0.199575	0.211663	0.504289	0.0193705	0.899084	0.992198
b1876	argS	arginine--tRNA ligase	CDS	507.11	513.729	503.676	412.443	385.332	470.67	524.941	618.962	526.205	-0.265288	0.075141	0.289919	0.396881	0.0146593	0.206137	0.131593	0.344852	0.855854
b1877	yecT	protein YecT	CDS	1.75228	4.9015	5.25154	3.80132	5.8997	6.05322	2.14646	5.89906	4.32918	0.403917	0.401535	0.659778	-0.350098	0.466427	0.720969	0.053819	0.910185	0.994909
b1878	flhE	flagellar protein FlhE	CDS	0.665866	1.9309	1.78418	1.03087	1.31802	1.12693	0.866115	0.438443	0.279302	-0.33115	0.470663	0.709322	-1.10214	0.0495758	0.290625	-1.43329	0.0156485	0.397605
b1879	flhA	flagellar biosynthesis protein FlhA	CDS	6.20307	9.54308	9.86346	3.86574	5.14655	5.86003	5.15903	4.42429	4.28263	-0.783448	0.00817937	0.108546	-0.1001	0.680625	0.847619	-0.883548	0.00436184	0.255997
b1880	flhB	flagellar biosynthesis protein FlhB	CDS	1.89246	4.41878	2.28913	1.15972	1.12973	1.35232	2.03349	1.07618	0.698255	-1.23426	0.0164315	0.145681	0.0791388	0.860712	0.936935	-1.15512	0.0235406	0.464872
b1881	cheZ	chemotaxis protein CheZ	CDS	4.24052	3.82466	3.4337	3.96239	3.29504	4.25013	3.72806	4.06557	2.65337	0.00112485	0.995834	0.997509	-0.136363	0.534364	0.763613	-0.135238	0.538716	0.907646
b1882	cheY	chemotaxis protein CheY	CDS	1.05137	2.56215	1.4812	2.25502	2.13393	1.96408	1.92052	2.51108	0.931007	0.321313	0.43524	0.682343	-0.235059	0.566508	0.786206	0.0862546	0.834498	0.979042
b1883	cheB	protein-glutamate methylesterase/protein glutamine deamidase	CDS	1.71723	1.74523	2.08715	1.73959	1.50631	1.6421	1.61926	1.71392	2.09476	-0.183678	0.386318	0.64865	0.147542	0.487711	0.735538	-0.0361356	0.863054	0.986599
b1884	cheR	chemotaxis protein methyltransferase	CDS	1.36678	1.41104	1.27922	1.19194	1.72598	1.86748	1.76989	1.31533	1.16376	0.238283	0.370963	0.636114	-0.165719	0.53165	0.760517	0.0725642	0.785324	0.976719
b1885	tap	methyl-accepting chemotaxis protein Tap	CDS	2.3831	2.07943	1.31288	1.19194	0.941441	2.44705	1.46863	1.91321	1.48961	-0.332964	0.399845	0.658038	0.0905624	0.81858	0.916085	-0.242402	0.540497	0.907646
b1886	tar	methyl-accepting chemotaxis protein Tar	CDS	1.64714	3.04487	1.27922	1.35301	1.88288	2.09287	1.99583	1.67406	1.39651	-0.159565	0.649462	0.829204	-0.0684497	0.847087	0.930387	-0.228015	0.525101	0.906968
b1887	cheW	chemotaxis protein CheW	CDS	1.89246	3.75039	2.2218	1.70737	1.63183	1.86748	0.979086	1.87335	2.18787	-0.591634	0.115938	0.352367	-0.0549817	0.878754	0.945467	-0.646616	0.0945422	0.693589
b1888	cheA	chemotaxis protein CheA	CDS	4.62602	5.45849	7.30502	4.12346	5.0524	4.8297	4.93309	3.66698	5.12054	-0.312365	0.190033	0.449925	-0.0305015	0.893972	0.950007	-0.342867	0.156692	0.778415
b1888	cheA	chemotaxis protein CheA	CDS	4.62602	5.45849	7.30502	4.12346	5.0524	4.8297	4.93309	3.66698	5.12054	-0.312365	0.190033	0.449925	-0.0305015	0.893972	0.950007	-0.342867	0.156692	0.778415
b1889	motB	motility protein B	CDS	1.64714	1.9309	2.15448	1.86844	1.63183	1.99628	1.39332	2.43137	2.65337	-0.0611666	0.82319	0.91828	0.231327	0.40819	0.678201	0.17016	0.540353	0.907646
b1890	motA	motility protein A	CDS	1.6121	2.04229	1.68318	1.7718	2.03979	1.44891	1.35566	1.39505	1.39651	-0.0194743	0.928402	0.961762	-0.342823	0.146659	0.428316	-0.362297	0.128956	0.746331
b1891	flhC	DNA-binding transcriptional dual regulator FlhC	CDS	34.5549	25.8443	24.6082	25.4817	13.745	17.4835	27.3768	15.3854	22.3907	-0.583949	0.0667518	0.274044	0.200373	0.493082	0.73969	-0.383576	0.204093	0.80346
b1892	flhD	DNA-binding transcriptional dual regulator FlhD	CDS	23.2352	17.8236	17.1348	19.522	9.63408	12.4284	19.883	14.6281	12.2893	-0.484803	0.122993	0.361944	0.171352	0.563081	0.783426	-0.313451	0.299994	0.846801
b1895	uspC	universal stress protein C	CDS	36.7628	19.5317	14.2061	25.0951	61.5075	44.3366	34.0044	23.0382	21.32	0.893186	0.0605513	0.263623	-0.74007	0.108327	0.381431	0.153116	0.71963	0.956787
b1896	otsA	trehalose-6-phosphate synthase	CDS	28.0715	19.0119	19.0537	24.032	24.1637	20.4135	27.5274	19.3314	15.734	0.0529165	0.828993	0.919467	-0.131639	0.594052	0.798523	-0.0787224	0.748823	0.967533
b1897	otsB	trehalose-6-phosphate phosphatase	CDS	9.77772	4.75297	5.38619	7.95699	6.24489	4.7975	7.908	5.89906	5.12054	-0.0683059	0.833313	0.921137	-0.00373928	0.990832	0.996138	-0.0720452	0.825119	0.979042
b1900	araG	arabinose ABC transporter ATP binding subunit	CDS	7.78012	12.1052	7.33869	14.8509	20.241	13.2656	8.1716	7.53325	8.93766	0.829274	0.00705146	0.102519	-0.972723	0.00287606	0.136917	-0.143449	0.566368	0.921561
b1901	araF	arabinose ABC transporter periplasmic binding protein	CDS	7.49975	9.28315	7.03571	12.1127	16.8832	9.36961	6.59	5.73962	7.0291	0.687923	0.0156796	0.140699	-0.986952	0.00220389	0.11758	-0.299029	0.233756	0.808117
b1902	ftnB	putative ferritin-like protein	CDS	94.8333	73.8567	56.2184	107.693	200.778	120.131	82.5445	80.1554	77.8321	0.930317	0.00534248	0.0900136	-0.833366	0.00969692	0.195451	0.0969504	0.712199	0.956787
b1904	yecR	lipoprotein YecR	CDS	2.45319	3.5276	3.19805	1.7718	1.53769	1.89968	1.54394	1.11604	1.21031	-0.815477	0.0050363	0.0870799	-0.424125	0.102262	0.371645	-1.2396	0.000421217	0.0755037
b1905	ftnA	ferritin iron storage protein	CDS	2348.72	1109.67	869.331	1309.88	352.005	319.243	1046.42	427.522	946.042	-1.12729	0.109015	0.344042	0.288676	0.654839	0.834215	-0.838612	0.215479	0.80346
b1906	yecH	DUF2492 domain-containing protein YecH	CDS	19.4853	12.7736	11.2773	20.9395	11.2032	8.46807	13.6319	7.69269	22.9493	-0.100372	0.828113	0.919467	0.122988	0.790661	0.901666	0.0226164	0.960993	0.994909
b1907	tyrP	tyrosine:H(+) symporter	CDS	32.4873	37.1697	44.84	39.2051	49.8336	50.7118	33.063	50.4608	55.1156	0.287459	0.210832	0.478245	-0.0118715	0.956849	0.983277	0.275588	0.229087	0.80346
b1908	yecA	putative iron-binding protein YecA	CDS	268.94	172.629	155.358	200.246	207.839	187.102	220.219	168.801	138.161	-0.00420935	0.985834	0.99112	-0.174949	0.467538	0.721943	-0.179159	0.457253	0.889195
b1912	pgsA	CDP-diacylglycerol--glycerol-3-phosphate 3-phosphatidyltransferase	CDS	126.9	115.482	88.7038	116.745	94.8973	89.929	104.386	90.6382	106.647	-0.134675	0.43518	0.682343	0.000449566	0.997885	0.998365	-0.134226	0.436851	0.886226
b1913	uvrC	UvrABC excision nuclease subunit C	CDS	398.363	278.012	252.68	289.705	317.391	283.6	340.873	321.618	322.64	-0.0608262	0.73131	0.873422	0.145383	0.419061	0.688514	0.0845567	0.634202	0.94197
b1914	uvrY	DNA-binding transcriptional activator UvrY	CDS	268.554	260.114	219.521	224.052	239.471	199.692	260.173	265.139	220.043	-0.173912	0.234325	0.505932	0.168473	0.248198	0.538387	-0.00543907	0.969089	0.994909
b1915	yecF	DUF2594 domain-containing protein YecF	CDS	6.20307	13.9247	16.2932	9.02007	10.858	14.8755	9.22601	11.28	11.4979	-0.0676983	0.844381	0.925092	-0.119305	0.730831	0.876115	-0.187004	0.591766	0.930669
b1916	sdiA	DNA-binding transcriptional dual regulator SdiA	CDS	15.7705	30.1145	35.1449	15.173	42.3649	36.2871	24.7784	35.4741	14.291	0.211507	0.659621	0.835961	-0.33108	0.494946	0.739744	-0.119572	0.802977	0.978415
b1917	tcyN	cystine ABC transporter ATP binding subunit	CDS	32.4873	25.3987	24.4735	24.8696	27.9922	30.8779	36.8664	32.5644	25.463	0.0239727	0.898405	0.948481	0.180766	0.347834	0.634235	0.204739	0.291206	0.846801
b1918	tcyL	cystine ABC transporter membrane subunit	CDS	24.2866	19.3832	19.6933	21.0361	22.1239	22.5386	25.0044	24.513	21.0407	0.0521865	0.730606	0.872944	0.103169	0.500349	0.740137	0.155355	0.318174	0.850978
b1919	dcyD	D-cysteine desulfhydrase	CDS	63.9932	49.8319	48.846	54.056	61.8841	63.8164	64.4314	66.763	52.9743	0.144073	0.37185	0.636152	0.0351202	0.823973	0.919407	0.179193	0.272676	0.837622
b1920	tcyJ	cystine ABC transporter periplasmic binding protein	CDS	91.9947	72.0001	85.4048	85.4974	97.094	100.426	105.817	81.67	53.7191	0.182389	0.435091	0.682343	-0.230298	0.329412	0.621591	-0.0479088	0.83501	0.979042
b1921	fliZ	DNA-binding transcriptional regulator FliZ	CDS	4.41574	9.98867	8.95454	2.28723	3.57748	5.50586	4.40589	3.22854	2.04821	-1.03756	0.0341987	0.203986	-0.225931	0.606209	0.806055	-1.26349	0.0151443	0.391965
b1922	fliA	RNA polymerase sigma factor FliA	CDS	6.93903	23.0222	15.5526	1.22415	2.13393	7.50213	5.30966	1.87335	1.90856	-2.06599	0.0215176	0.163252	-0.248257	0.74443	0.88307	-2.31424	0.0137449	0.387087
b1923	fliC	flagellar filament structural protein	CDS	36.4474	33.9763	26.9983	33.3743	32.9191	34.2909	28.2052	23.6759	24.8579	0.0461513	0.760226	0.885717	-0.390186	0.026091	0.247657	-0.344034	0.0438387	0.541009
b1924	fliD	flagellar filament capping protein	CDS	4.31061	8.16917	7.84364	3.60803	3.79715	4.70091	4.51886	4.18514	4.18953	-0.746646	0.0149861	0.139391	0.0912648	0.725814	0.872943	-0.655381	0.027833	0.479433
b1925	fliS	flagellar biosynthesis protein FliS	CDS	1.9976	1.89376	2.52478	1.28858	1.53769	1.15913	1.50629	1.07618	1.07066	-0.685868	0.0171784	0.148511	-0.120902	0.634528	0.823546	-0.80677	0.00848832	0.364362
b1926	fliT	flagellar biosynthesis protein FliT	CDS	0.63082	1.7081	1.44754	0.676505	0.659009	1.38451	0.715486	0.558019	0.744805	-0.474383	0.287415	0.55936	-0.429756	0.363617	0.646522	-0.904139	0.0710261	0.646214
b1927	amyA	alpha-amylase	CDS	35.9217	25.1388	32.4855	27.1246	25.2934	20.6711	33.7032	24.1941	22.1114	-0.35606	0.121674	0.361698	0.130937	0.546054	0.773158	-0.225123	0.308515	0.846801
b1928	yedD	lipoprotein YedD	CDS	137.239	126.251	100.924	112.783	93.0772	79.4002	129.541	131.812	93.2869	-0.353259	0.0980575	0.326102	0.31418	0.135258	0.415749	-0.039079	0.842852	0.981345
b1929	yedE	putative selenium transporter YedE	CDS	414.87	620.077	460.486	863.446	228.205	301.599	443.639	434.537	603.665	-0.102105	0.826427	0.919467	0.0889182	0.848504	0.930941	-0.0131872	0.977372	0.996708
b1930	yedF	putative sulfurtransferase YedF	CDS	52.9539	86.0734	60.5273	114.587	36.6848	44.1756	60.4397	55.8816	86.9095	-0.0299524	0.944696	0.971028	0.0561101	0.896687	0.950859	0.0261577	0.95172	0.994909
b1931	yedK	genome maintenance protein	CDS	3.85501	5.38423	5.55451	8.50464	4.07958	4.8619	4.40589	3.94599	6.936	0.237476	0.4824	0.717617	-0.193216	0.567097	0.786206	0.0442597	0.895277	0.992198
b1932	yedL	putative acetyltransferase YedL	CDS	3.36438	3.75039	3.02973	4.09125	3.89129	3.41299	3.954	2.82995	2.28097	0.168215	0.473215	0.711873	-0.325519	0.184682	0.470402	-0.157304	0.507711	0.901524
b1937	fliE	flagellar protein FliE	CDS	1.26164	2.74781	2.28913	0.644291	1.75736	0.96594	1.09206	1.07618	0.605154	-0.897494	0.0621701	0.266763	-0.269541	0.562447	0.783067	-1.16704	0.0254467	0.470979
b1938	fliF	flagellar basal-body MS-ring and collar protein	CDS	7.18434	18.8262	13.8358	1.25637	1.09835	5.66685	5.46029	2.98939	1.81546	-2.31117	0.00955293	0.11603	0.363397	0.611651	0.809384	-1.94778	0.0207042	0.448828
b1939	fliG	flagellar motor switch protein FliG	CDS	7.11425	14.2218	10.5367	2.09395	2.07117	4.7331	4.02932	2.67052	2.56027	-1.83922	0.0010234	0.0468626	0.0611046	0.879167	0.945467	-1.77811	0.00132159	0.13112
b1940	fliH	flagellar biosynthesis protein FliH	CDS	3.64474	9.61734	7.17037	1.25637	0.376577	2.41485	2.56069	1.59434	1.02411	-2.33328	0.00468104	0.0846716	0.36724	0.57561	0.788211	-1.96604	0.0111648	0.373738
b1941	fliI	flagellar export ATPase FliI	CDS	4.66106	12.7365	8.01196	1.70737	1.44354	4.18574	3.84103	1.43491	1.48961	-1.79023	0.0113347	0.122372	-0.107138	0.85524	0.934586	-1.89737	0.00903572	0.365007
b1942	fliJ	flagellar biosynthesis protein FliJ	CDS	1.19155	3.23054	3.09706	0.515433	0.784534	1.06253	1.43097	0.438443	0.605154	-1.66409	0.00962929	0.11603	0.0819024	0.884215	0.946692	-1.58218	0.0134919	0.387087
b1943	fliK	flagellar hook-length control protein	CDS	5.81757	9.13462	10.9407	2.41609	3.703	6.53619	5.46029	2.98939	2.46717	-1.03234	0.0375669	0.212793	-0.207805	0.6398	0.827195	-1.24015	0.0179375	0.419919
b1944	fliL	flagellar protein FliL	CDS	4.69611	13.5534	11.4793	2.28723	1.56907	4.34673	3.12554	1.99292	1.53616	-1.8563	0.00433911	0.0828542	-0.29367	0.57006	0.787091	-2.14997	0.00205874	0.182527
b1945	fliM	flagellar motor switch protein FliM	CDS	9.84781	28.295	23.8339	4.70332	3.79715	9.49841	10.8076	4.66344	3.77058	-1.78319	0.0105672	0.11837	0.100448	0.857165	0.93543	-1.68274	0.0140654	0.387087
b1946	fliN	flagellar motor switch protein FliN	CDS	3.96015	8.57763	8.14661	1.06308	1.50631	3.02661	3.01257	1.23561	0.698255	-1.88376	0.00887027	0.113035	-0.16076	0.788309	0.900752	-2.04452	0.00633024	0.314025
b1947	fliO	flagellar biosynthesis protein FliO	CDS	1.9976	4.34451	2.89508	0.579862	0.533483	1.12693	1.61926	1.1559	0.558604	-2.03684	0.00144623	0.0551574	0.587944	0.246378	0.536349	-1.4489	0.00961738	0.371071
b1948	fliP	flagellar biosynthesis protein FliP	CDS	2.10273	5.53276	4.71292	0.70872	0.972823	1.83529	2.67366	1.51462	0.744805	-1.80788	0.00840504	0.110138	0.501526	0.386822	0.66251	-1.30635	0.0359002	0.524868
b1949	fliQ	flagellar biosynthesis protein FliQ	CDS	1.2266	2.71068	2.15448	0.740934	0.659009	1.09473	1.5816	0.79717	1.02411	-1.28276	0.00763489	0.105052	0.452378	0.277565	0.569403	-0.830387	0.0530696	0.58195
b1950	fliR	flagellar biosynthesis protein FliR	CDS	2.45319	3.60186	2.96241	2.12616	2.47913	3.47738	2.22177	1.99292	2.23442	-0.156971	0.5254	0.746042	-0.325436	0.212438	0.504635	-0.482407	0.0777423	0.661489
b1951	rcsA	DNA-binding transcriptional activator RcsA	CDS	2.45319	1.96803	2.6931	2.28723	3.79715	3.57398	1.95817	2.35165	2.00166	0.439386	0.0998439	0.330113	-0.612614	0.0325241	0.257658	-0.173228	0.499402	0.900901
b1952	dsrB	protein DsrB	CDS	1.2266	1.85663	1.88517	1.22415	2.32222	1.70649	1.318	1.67406	2.69992	0.0810753	0.818335	0.914958	0.105716	0.765537	0.890562	0.186791	0.603042	0.93194
b1953	yodD	stress-induced protein	CDS	3.92511	3.11914	3.53469	3.51138	5.30345	4.08914	3.27617	3.0691	2.28097	0.286165	0.228493	0.496418	-0.577371	0.0298536	0.256676	-0.291205	0.229486	0.80346
b1955	yedP	putative mannosyl-3-phosphoglycerate phosphatase	CDS	8.93662	7.27799	6.42977	7.89256	8.81817	8.72565	7.04189	6.8158	5.39984	0.167776	0.381858	0.645836	-0.400086	0.0569305	0.305172	-0.23231	0.238307	0.809665
b1956	dgcQ	diguanylate cyclase DgcQ	CDS	43.2112	37.9124	35.2796	41.3313	43.118	36.5447	38.4103	39.8983	43.0591	0.0558271	0.676941	0.846075	0.00432682	0.974125	0.990769	0.0601539	0.654061	0.946495
b1957	yodC	protein YodC	CDS	11.2496	8.24344	7.17037	6.95834	5.61727	6.27861	7.53143	6.8158	7.07565	-0.499681	0.031535	0.195837	0.184379	0.375343	0.655238	-0.315301	0.143892	0.76188
b1958	yedI	DUF808 domain-containing inner membrane protein YedI	CDS	51.9025	39.2492	37.9053	35.8548	22.8143	24.3095	35.0965	23.6361	24.7648	-0.63716	0.0225811	0.16743	0.00939771	0.968629	0.989974	-0.627763	0.0242597	0.469238
b1959	yedA	putative transporter YedA	CDS	37.4287	34.0506	32.8558	44.0695	23.536	27.4971	39.6153	35.7929	40.9177	-0.133696	0.553355	0.76861	0.290568	0.213752	0.504635	0.156872	0.488495	0.89877
b1960	vsr	DNA mismatch endonuclease Vsr	CDS	16.9621	12.1424	11.4793	14.1744	10.7011	12.1064	13.8955	13.9505	12.7548	-0.134094	0.500855	0.72796	0.1349	0.498943	0.740137	0.000805432	0.996736	0.998623
b1961	dcm	DNA-cytosine methyltransferase	CDS	127.426	110.507	106.344	112.719	94.3952	96.3686	122.8	122.047	118.284	-0.181948	0.167006	0.420514	0.258885	0.0610046	0.315899	0.076937	0.541116	0.907646
b1962	yedJ	putative HD superfamily phosphohydrolase YedJ	CDS	23.6908	20.8314	20.5012	23.3555	25.4817	20.7033	23.2721	25.3899	26.4871	0.096898	0.509059	0.73425	0.111709	0.448398	0.708472	0.208607	0.17313	0.788452
b1963	drpB	cell division protein DrpB	CDS	2.27796	3.23054	3.29904	0.837578	4.80135	4.50772	3.05023	3.86627	2.04821	0.204575	0.713055	0.865027	-0.175165	0.753672	0.886149	0.0294096	0.958162	0.994909
b1967	hchA	protein/nucleic acid deglycase 1	CDS	21.3778	20.8314	15.5526	34.4696	30.4086	30.9423	23.7617	16.6608	17.1771	0.730231	0.00381838	0.0786696	-0.733694	0.00373579	0.152602	-0.00346328	0.985842	0.996708
b1968	hprS	sensor histidine kinase HprS	CDS	17.9083	14.4446	15.519	16.7516	23.536	18.9968	17.6989	21.7627	15.8737	0.308386	0.135496	0.380467	-0.0991922	0.610843	0.80866	0.209194	0.295868	0.846801
b1969	hprR	DNA-binding transcriptional dual regulator HprR	CDS	6.3082	6.27541	6.53076	7.05498	9.82237	10.7541	4.59417	5.46061	5.12054	0.531321	0.0190966	0.158202	-0.864379	0.00129227	0.105569	-0.333058	0.112287	0.712177
b1970	hiuH	hydroxyisourate hydrolase/transthyretin-related protein	CDS	1.71723	1.55957	1.78418	1.44965	1.12973	2.51144	1.95817	1.91321	1.48961	0.00695999	0.982063	0.990376	0.0787455	0.800498	0.904467	0.0857055	0.784437	0.976719
b1971	msrP	protein-L-methionine sulfoxide reductase catalytic subunit MsrP	CDS	12.266	12.2909	11.2437	10.7274	13.3371	9.36961	10.2427	10.6821	10.2411	-0.0984575	0.564794	0.775963	-0.101364	0.554833	0.779497	-0.199821	0.257443	0.830926
b1972	msrQ	membrane-bound flavocytochrome MsrQ	CDS	3.81997	4.23312	3.97232	3.57581	5.3976	4.08914	4.82012	3.10896	4.23608	0.119685	0.603967	0.802781	-0.102666	0.657033	0.836175	0.0170189	0.941263	0.994909
b1973	zinT	metal-binding protein ZinT	CDS	4.20547	4.30738	2.92874	5.34761	4.86411	5.37706	5.0084	2.67052	3.44472	0.446615	0.111208	0.345946	-0.4844	0.0891079	0.354983	-0.0377857	0.886219	0.991622
b1974	yodB	putative cytochrome b561 YodB	CDS	0.946231	1.52244	1.34655	1.64294	2.29084	1.93188	1.50629	2.55094	1.58271	0.620322	0.0599442	0.262934	-0.0553362	0.850096	0.931572	0.564986	0.0855063	0.66599
b1976	mtfA	Mlc titration factor	CDS	228.918	167.617	99.9139	397.785	279.671	228.284	171.114	151.024	186.062	0.867462	0.0180469	0.153786	-0.833713	0.0216267	0.233467	0.0337492	0.912439	0.994909
b1978	yeeJ	inverse autotransporter adhesin	CDS	54.5309	43.7793	41.2044	46.4856	61.6958	54.8976	47.6363	47.0729	51.2985	0.225158	0.174338	0.425333	-0.159601	0.32339	0.614309	0.0655572	0.678223	0.949532
b1981	shiA	shikimate:H(+) symporter	CDS	47.0662	54.3621	46.4222	54.7647	59.1539	49.3273	58.7828	48.6672	54.3242	0.142957	0.305922	0.579708	-0.0130513	0.923279	0.966902	0.129905	0.350111	0.857571
b1982	amn	AMP nucleosidase	CDS	241.114	178.422	168.116	216.578	182.169	195.41	257.839	193.314	180.848	0.0158785	0.933388	0.965359	0.0891373	0.640976	0.827529	0.105016	0.583662	0.924657
b1983	yeeN	putative transcriptional regulator YeeN	CDS	289.792	285.141	262.207	165.744	153.392	192.286	248.688	277.575	208.127	-0.710939	0.000774921	0.0393792	0.522055	0.00536904	0.17496	-0.188884	0.220649	0.80346
b1985	yeeO	FMN/FAD exporter	CDS	17.1723	14.7416	11.6813	16.8482	15.7221	14.2959	15.929	13.9903	17.4098	0.104477	0.574423	0.781747	0.0139094	0.93991	0.974523	0.118386	0.526409	0.906968
b1987	cbl	DNA-binding transcriptional activator Cbl	CDS	3.71483	10.1372	13.8358	7.95699	14.7806	12.2996	6.74063	8.48986	9.17041	0.33929	0.443986	0.687709	-0.522732	0.251127	0.541849	-0.183442	0.67732	0.949532
b1988	nac	DNA-binding transcriptional dual regulator Nac	CDS	4.24052	3.86179	4.07331	4.12346	4.01682	3.96035	3.91635	3.70684	6.23774	-0.00906063	0.967526	0.983037	0.19237	0.397908	0.672392	0.183309	0.420687	0.876116
b1990	ldtA	L,D-transpeptidase LdtA	CDS	41.8795	40.4374	36.7944	38.9152	52.1872	47.2344	45.3016	42.6087	39.1023	0.215902	0.159249	0.411911	-0.123091	0.404739	0.675772	0.0928108	0.526699	0.906968
b1991	cobT	nicotinate-nucleotide--dimethylbenzimidazole phosphoribosyltransferase	CDS	51.8675	43.5194	42.2816	44.1017	43.0239	38.1546	45.9794	38.3439	42.3608	-0.136021	0.339872	0.605234	0.0161047	0.907756	0.95714	-0.119916	0.397858	0.866229
b1992	cobS	cobalamin 5'-phosphate synthase	CDS	22.3941	17.7494	18.6834	19.6831	22.9084	20.5101	22.5943	15.7042	24.1131	0.101158	0.606624	0.803268	-0.0161574	0.934011	0.97217	0.0850009	0.665078	0.949427
b1993	cobU	cobinamide-P guanylyltransferase/cobinamide kinase	CDS	15.2799	16.1898	16.4615	18.6522	20.5548	17.0005	17.7365	15.0267	15.9668	0.22976	0.141406	0.387401	-0.205807	0.18312	0.468557	0.023953	0.870705	0.987856
b1994	insH6	IS5 family transposase and trans-activator	CDS	7.9203	5.56989	4.64559	5.41204	6.08799	5.18388	4.7448	7.13467	5.91189	-0.120048	0.623742	0.815377	0.0921398	0.706733	0.860344	-0.0279085	0.908962	0.994909
b2000	flu	self recognizing antigen 43 (Ag43) autotransporter	CDS	118.734	101.001	105.704	86.3994	88.2131	82.1693	76.2934	60.1465	92.8679	-0.341836	0.0611793	0.264325	-0.163415	0.334139	0.624173	-0.50525	0.0115469	0.373738
b2001	yeeR	inner membrane protein YeeR	CDS	12.0557	7.79785	9.8298	6.12076	7.02943	8.53247	7.56909	8.48986	9.03076	-0.453153	0.0556894	0.254035	0.20992	0.337741	0.625324	-0.243234	0.269626	0.837207
b2002	yeeS	RadC-like JAB domain-containing protein YeeS	CDS	1.36678	1.9309	1.68318	1.80401	1.63183	2.22166	1.43097	1.1559	1.39651	0.183953	0.435409	0.682343	-0.504983	0.0562653	0.304469	-0.321031	0.202099	0.80346
b2003	yeeT	DUF987 domain-containing protein YeeT	CDS	1.1565	1.74523	0.90892	1.22415	1.72598	1.09473	1.28034	0.996462	0.884456	0.0907917	0.775904	0.893146	-0.349105	0.299414	0.591307	-0.258313	0.44091	0.886226
b2004	cbeA	cytoskeleton bundling-enhancing antitoxin CbeA	CDS	0.841094	1.00258	0.774265	1.90066	1.82012	1.22352	0.866115	0.837028	1.39651	0.916295	0.0113252	0.122372	-0.682163	0.0427344	0.278386	0.234131	0.460613	0.889195
b2005	cbtA	cytoskeleton-binding toxin CbtA	CDS	0.490638	0.928315	0.740601	0.773149	1.16111	0.869346	0.979086	0.79717	0.232752	0.378318	0.414792	0.672163	-0.452664	0.341878	0.626803	-0.0743464	0.876678	0.98857
b2006	yeeW	putative uncharacterized protein YeeW	CDS	1.82237	3.04487	1.71685	3.15703	2.91847	2.15727	2.52303	1.99292	2.37407	0.324565	0.259699	0.532091	-0.25651	0.368852	0.651461	0.0680553	0.809831	0.978415
b2007	tmaR	PTS system regulator TmaR	CDS	521.163	353.762	302.839	215.225	421.201	364.996	489.807	402.053	310.211	-0.23399	0.44679	0.689696	0.263499	0.393736	0.66772	0.0295089	0.922261	0.994909
b2008	yeeA	putative transporter YeeA	CDS	46.3303	41.9227	35.3132	54.4426	44.4047	39.7645	46.0547	41.6123	46.6434	0.16579	0.319063	0.590023	-0.0455079	0.778885	0.896919	0.120282	0.464262	0.889195
b2009	sbmC	DNA gyrase inhibitor	CDS	65.9207	47.9753	35.1112	62.7217	59.9698	47.7818	48.8413	34.0392	44.9676	0.19421	0.434193	0.682343	-0.415093	0.114534	0.386447	-0.220883	0.376993	0.864864
b2010	dacD	D-alanyl-D-alanine carboxypeptidase DacD	CDS	9.98799	11.5482	10.4357	11.5006	19.9899	14.6501	13.4813	15.2658	21.0873	0.529264	0.0544745	0.253054	0.110135	0.655705	0.835062	0.639399	0.0258439	0.470979
b2011	sbcB	exodeoxyribonuclease I	CDS	142.811	108.576	99.8129	109.562	100.86	107.767	124.457	96.2981	120.938	-0.142404	0.401023	0.659196	0.102803	0.540574	0.768975	-0.0396007	0.811959	0.978415
b2012	tsuB	putative thiosulfate sulfurtransferase	CDS	5.46711	6.31254	5.68916	7.02277	5.96246	7.82411	5.42263	6.57665	8.65836	0.252383	0.250942	0.522376	-0.0123437	0.953475	0.981262	0.24004	0.275304	0.837622
b2013	tsuA	thiosulfate transporter	CDS	2.7686	4.41878	5.2852	4.15568	5.74279	9.5628	3.91635	5.10189	5.58604	0.640861	0.0918868	0.318876	-0.415505	0.252234	0.542902	0.225356	0.527813	0.906968
b2014	plaP	putrescine:H(+) symporter PlaP	CDS	282.362	581.719	612.612	274.758	439.779	632.529	451.698	791.35	823.522	-0.132548	0.740889	0.878567	0.617393	0.148388	0.430424	0.484845	0.244983	0.818899
b2015	yeeY	putative DNA-binding transcriptional regulator YeeY	CDS	19.24	15.3729	23.8002	18.3301	26.1093	21.9912	17.4729	19.2915	18.7598	0.185309	0.371366	0.636152	-0.258793	0.221963	0.512421	-0.0734849	0.718477	0.956787
b2016	yeeZ	putative epimerase YeeZ	CDS	223.591	149.422	154.92	174.345	183.801	163.501	199.96	164.376	180.336	-0.0172841	0.920657	0.959574	0.0623215	0.720427	0.868773	0.0450375	0.795582	0.978415
b2017	yefM	YefM antitoxin of the YoeB-YefM toxin-antitoxin pair and DNA binding transcriptional repressor	CDS	27.7561	31.0429	35.5152	30.7327	39.6661	38.4766	35.2848	39.4599	38.9161	0.207069	0.198717	0.463117	0.0619618	0.687882	0.850308	0.26903	0.10514	0.699973
b2018	hisL	his operon leader peptide	CDS	1.40182	2.41362	0.740601	1.03087	3.5461	1.03034	1.01674	2.15236	1.95511	0.306948	0.615314	0.808837	-0.136935	0.821955	0.918253	0.170013	0.783721	0.976719
b2019	hisG	ATP phosphoribosyltransferase	CDS	77.7311	62.3456	58.3728	96.0315	97.5333	98.8156	91.8458	85.4566	127.594	0.559049	0.0105125	0.11837	0.0603064	0.736585	0.878463	0.619355	0.00607565	0.308747
b2020	hisD	histidinal/histidinol dehydrogenase	CDS	85.1257	56.4415	68.8759	106.759	108.548	106.962	99.8291	77.9632	130.667	0.614756	0.0148024	0.138923	-0.0633426	0.763728	0.890562	0.551413	0.0245724	0.470979
b2021	hisC	histidinol-phosphate aminotransferase	CDS	67.1123	44.4477	53.0876	81.7927	78.83	86.3228	82.1679	76.8472	105.297	0.584712	0.00904544	0.114219	0.0979022	0.592761	0.798331	0.682614	0.00381395	0.242595
b2022	hisB	imidazoleglycerol-phosphate dehydratase/histidinol-phosphatase	CDS	115.826	80.7263	78.4364	118.292	109.301	117.845	135.415	120.851	141.746	0.329033	0.0726255	0.283628	0.204355	0.238611	0.526638	0.533388	0.00927618	0.365007
b2023	hisH	imidazole glycerol phosphate synthase subunit HisH	CDS	51.9025	34.0506	34.8083	52.3808	50.3985	55.2517	61.0799	51.5769	64.8912	0.387978	0.0593402	0.261109	0.167911	0.374803	0.654571	0.555888	0.0129225	0.386528
b2024	hisA	1-(5-phosphoribosyl)-5-[(5-phosphoribosylamino)methylideneamino]imidazole-4-carboxamide isomerase	CDS	57.8953	45.7102	43.1232	58.7271	56.4551	64.7501	72.5654	59.6283	77.0408	0.294277	0.0892542	0.314921	0.217582	0.192625	0.482954	0.511859	0.00901344	0.365007
b2025	hisF	imidazole glycerol phosphate synthase subunit HisF	CDS	60.769	40.8459	41.9113	64.5902	59.5305	66.521	74.9001	69.1545	77.4132	0.409485	0.034068	0.203986	0.216192	0.220077	0.511003	0.625677	0.00411993	0.248808
b2026	hisI	putative bifunctional phosphoribosyl-AMP cyclohydrolase/phosphoribosyl-ATP pyrophosphatase	CDS	96.3403	72.8542	65.9135	98.8342	102.146	115.172	119.787	111.803	125.034	0.427283	0.0216879	0.163252	0.173756	0.289163	0.578743	0.601039	0.00361683	0.23549
b2027	wzzB	O-antigen co-polymerase	CDS	456.644	594.344	561.645	455.353	382.131	464.842	508.598	550.685	460.29	-0.308325	0.0724632	0.283525	0.222582	0.176256	0.461642	-0.0857423	0.585819	0.925363
b2028	ugd	UDP-glucose 6-dehydrogenase	CDS	45.0336	48.161	34.8083	36.0159	30.6282	40.6017	42.402	50.3413	34.3541	-0.255151	0.21077	0.478245	0.24526	0.227735	0.518281	-0.00989164	0.959506	0.994909
b2029	gnd	6-phosphogluconate dehydrogenase, decarboxylating	CDS	3167.24	2477.23	2079.61	1948.88	1347.77	1738.69	2751.76	2285.33	1737.86	-0.617272	0.0269492	0.182301	0.428125	0.100275	0.370391	-0.189147	0.439235	0.886226
b2032	wbbK	putative glycosyltransferase WbbK	CDS	335.246	320.232	223.258	256.138	151.07	232.341	308.826	286.901	204.915	-0.458362	0.0951987	0.323058	0.324162	0.219925	0.511003	-0.1342	0.598373	0.93194
b2033	wbbJ	putative lipopolysaccharide biosynthesis O-acetyl transferase WbbJ	CDS	209.643	211.879	169.227	179.145	115.954	156.289	201.805	214.957	190.251	-0.388161	0.0496428	0.24308	0.427373	0.0341109	0.263223	0.0392122	0.824162	0.979042
b2034	wbbI	beta-1,6-galactofuranosyltransferase WbbI	CDS	387.394	443.772	339.263	350.333	240.099	324.91	385.948	436.132	345.124	-0.354645	0.0775819	0.293627	0.350687	0.0804247	0.345458	-0.00395748	0.982765	0.996708
b2035	wbbH	putative O-antigen polymerase	CDS	207.645	225.321	178.721	208.75	151.886	208.096	221.499	266.135	204.775	-0.105033	0.549941	0.765654	0.283901	0.127332	0.404108	0.178868	0.317688	0.850978
b2036	glf	UDP-galactopyranose mutase	CDS	527.156	570.32	454.561	452.357	346.733	456.181	502.422	580.738	461.919	-0.306158	0.0929635	0.320104	0.29969	0.0990497	0.368586	-0.00646814	0.969227	0.994909
b2037	rfbX	polyisoprenol-linked O16-antigen repeat unit flippase	CDS	265.996	325.95	272.171	236.068	213.519	263.573	267.855	338.399	262.544	-0.27699	0.101521	0.332316	0.284805	0.0935513	0.362294	0.00781528	0.960125	0.994909
b2038	rfbC	dTDP-4-dehydrorhamnose 3,5-epimerase	CDS	172.319	183.546	166.4	128.085	118.276	145.599	167.01	200.528	152.406	-0.414058	0.0144595	0.136607	0.407674	0.0156084	0.209808	-0.00638409	0.963945	0.994909
b2039	rfbA	glucose-1-phosphate thymidylyltransferase 1	CDS	345.97	389.781	378.717	278.366	257.61	320.241	339.781	392.088	307.186	-0.380302	0.0238782	0.173306	0.279236	0.0777291	0.342701	-0.101066	0.489916	0.899275
b2040	rfbD	dTDP-4-dehydrorhamnose reductase	CDS	394.824	448.228	436.921	331.004	318.521	371.855	427.296	514.214	392.559	-0.325589	0.046672	0.236622	0.385321	0.0233021	0.238337	0.0597325	0.682806	0.949745
b2041	rfbB	dTDP-glucose 4,6-dehydratase 1	CDS	586.523	705.297	662.906	482.993	492.75	546.593	615.77	778.157	584.207	-0.360675	0.0424225	0.22391	0.377857	0.0352648	0.265417	0.0171818	0.91297	0.994909
b2042	galF	UTP:glucose-1-phosphate uridylyltransferase, low activity	CDS	653.109	728.17	701.922	531.024	622.167	583.556	757.135	794.3	523.179	-0.262411	0.165507	0.418997	0.256469	0.174306	0.459124	-0.00594148	0.973498	0.995846
b2043	wcaM	putative colanic acid biosynthesis protein WcaM	CDS	5.08161	6.90666	7.77631	7.73149	9.63408	9.14423	6.59	7.89198	6.4705	0.423277	0.0616613	0.265711	-0.338955	0.122333	0.397271	0.0843212	0.683096	0.949745
b2044	wcaL	putative colanic acid biosynthesis glycosyl transferase WcaL	CDS	3.92511	4.01032	3.87133	4.25232	3.76577	3.02661	4.44355	4.34458	5.07399	-0.096028	0.604044	0.802781	0.326482	0.100798	0.370391	0.230454	0.229644	0.80346
b2045	wcaK	colanic acid biosynthesis pyruvyl transferase WcaK	CDS	4.80124	3.15627	3.4337	4.60668	3.5461	4.18574	3.80337	4.7033	4.79468	0.11462	0.606219	0.803268	0.107333	0.629136	0.820278	0.221953	0.330217	0.855551
b2046	wzxC	colanic acid repeat unit flippase	CDS	2.10273	1.9309	2.08715	2.12616	2.16532	2.67243	1.92052	1.19575	1.58271	0.185315	0.423108	0.678295	-0.564757	0.0337593	0.261965	-0.379442	0.130396	0.748857
b2047	wcaJ	UDP-glucose:undecaprenyl-phosphate glucose-1-phosphate transferase	CDS	1.92751	1.41104	1.78418	1.06308	1.72598	1.51331	1.12971	0.717453	2.09476	-0.251706	0.510261	0.734713	-0.140726	0.718177	0.867799	-0.392431	0.324268	0.852738
b2048	cpsG	phosphomannomutase	CDS	2.73356	2.59928	2.42379	1.93287	2.73018	2.76903	2.636	1.23561	1.34996	-0.0611579	0.841933	0.924771	-0.501086	0.13549	0.415749	-0.562244	0.0995524	0.699831
b2049	cpsB	mannose-1-phosphate guanylyltransferase	CDS	1.78732	1.29964	1.38021	1.48187	2.22808	2.44705	2.74897	2.27193	2.04821	0.461352	0.105051	0.337388	0.201405	0.444908	0.706797	0.662757	0.0298411	0.498953
b2050	wcaI	colanic acid biosynthesis fucosyltransferase WcaI	CDS	1.54201	1.18824	1.1109	1.86844	0.878679	1.77089	1.24269	0.916745	1.25686	0.232412	0.481891	0.717617	-0.402494	0.244621	0.534523	-0.170083	0.616853	0.932835
b2051	gmm	GDP-mannose mannosyl hydrolase	CDS	1.01632	1.03971	1.00991	1.28858	1.28664	1.80309	0.903772	1.83349	1.02411	0.512065	0.12627	0.366982	-0.216153	0.493701	0.739744	0.295912	0.36751	0.864864
b2052	fcl	GDP-L-fucose synthase	CDS	1.19155	0.816917	1.88517	1.41744	1.50631	1.99628	1.24269	0.956604	1.86201	0.33137	0.373694	0.637225	-0.28447	0.446979	0.707662	0.0468998	0.900438	0.992198
b2053	gmd	GDP-mannose 4,6-dehydratase	CDS	4.41574	2.15369	1.41388	1.57851	2.85571	4.44332	3.01257	1.99292	1.21031	0.153418	0.771235	0.890938	-0.504144	0.358755	0.643634	-0.350726	0.520475	0.906968
b2054	wcaF	colanic acid biosynthesis acetyltransferase WcaF	CDS	0.210273	0.816917	0.201982	0.547647	0.470721	0.579564	0.338914	0.438443	0.651705	0.393838	0.477772	0.716401	-0.177581	0.746547	0.884593	0.216257	0.706823	0.956787
b2055	wcaE	GDP-Fuc:2/3-O-Ac-alpha-L-Fuc-(1->3)-alpha-D-Glc-PP-Und alpha-(1,4)-fucosyltransferase	CDS	0.385501	0.185663	0.370301	0.418789	0.251051	0.386376	0.376572	0.637736	0.279302	0.15335	0.737168	0.875905	0.303221	0.501635	0.740653	0.456571	0.331592	0.855551
b2056	wcaD	colanic acid polymerase	CDS	0.350456	0.742652	0.100991	0.612076	0.627628	0.676158	0.564857	0.837028	0.651705	0.696355	0.214739	0.482061	0.0990725	0.846654	0.930387	0.795428	0.168537	0.783941
b2057	wcaC	colanic acid biosynthesis galactosyltransferase WcaC	CDS	0.946231	1.03971	0.976247	1.83623	1.16111	1.22352	1.24269	1.03632	0.884456	0.508969	0.0806083	0.299105	-0.408359	0.151417	0.436319	0.10061	0.716484	0.956787
b2058	wcaB	colanic acid biosynthesis acetyltransferase WcaB	CDS	0.911185	0.519856	0.63961	0.773149	0.91006	0.676158	0.414229	0.318868	0.605154	0.185694	0.576496	0.783005	-0.827866	0.0393747	0.274372	-0.642173	0.100412	0.699831
b2059	wcaA	UDP-glucuronate:2-O-Ac-beta-D-Gal-(1->3)-alpha-L-Fuc-(1->4)-2/3-O-Ac-alpha-L-Fuc-(1->3)-beta-D-Glc-PP-Und beta-(1,3)-glucuronosyltransferase	CDS	0.806048	0.742652	0.437628	0.579862	1.16111	2.02847	1.20503	0.438443	1.02411	0.923489	0.10434	0.336279	-0.497223	0.35014	0.635745	0.426266	0.445768	0.887051
b2060	wzc	protein-tyrosine kinase Wzc	CDS	2.24292	2.07943	1.21189	2.41609	2.79294	2.86562	1.54394	1.51462	2.79302	0.546033	0.11174	0.346187	-0.472212	0.164181	0.451578	0.0738208	0.821653	0.979042
b2062	wza	outer membrane polysaccharide export protein Wza	CDS	1.1565	0.742652	0.504955	0.451004	0.91006	1.44891	0.5272	0.677594	0.186201	0.225642	0.670262	0.842128	-0.982472	0.108556	0.381431	-0.756829	0.211667	0.80346
b2063	yegH	inner membrane protein YegH	CDS	98.2328	65.2048	69.5492	60.5956	91.2257	97.1413	94.3312	99.6861	121.543	0.0956627	0.67417	0.843837	0.341856	0.154811	0.441953	0.437519	0.0781669	0.661489
b2064	asmA	putative assembly protein AsmA	CDS	179.433	155.326	153.742	188.745	187.378	176.381	162.604	169.478	209.57	0.177617	0.210377	0.47775	-0.0286787	0.832576	0.922452	0.148939	0.287498	0.84626
b2065	dcd	dCTP deaminase	CDS	155.392	146.599	137.146	146.705	142.032	119.261	142.909	136.515	153.151	-0.106098	0.403129	0.661615	0.0843553	0.503227	0.741148	-0.0217429	0.861373	0.986599
b2066	udk	uridine/cytidine kinase	CDS	136.608	163.718	140.681	93.7765	117.963	123.898	132.591	187.614	180.941	-0.393862	0.0451084	0.231201	0.578255	0.00769035	0.184171	0.184393	0.304895	0.846801
b2067	dgcE	putative diguanylate cyclase DgcE	CDS	83.9342	62.9398	55.1075	100.993	70.8905	67.5514	70.7955	66.2847	85.5595	0.245398	0.271448	0.544071	-0.105037	0.628175	0.819749	0.140361	0.519941	0.906968
b2068	alkA	DNA-3-methyladenine glycosylase 2	CDS	13.5977	8.6519	9.25752	12.9502	13.3685	9.33742	14.5733	11.2401	9.86867	0.178336	0.479625	0.716856	0.00183784	0.994103	0.996734	0.180174	0.476261	0.891546
b2069	yegD	HSP70 family protein YegD	CDS	32.9078	48.9779	49.8896	36.9501	48.1704	69.5798	48.992	76.7276	69.4065	0.231377	0.412671	0.671146	0.334783	0.245109	0.535308	0.566159	0.065152	0.625549
b2070	yegI	putative serine/threonine-protein kinase YegI	CDS	7.25444	8.94896	7.64166	6.66841	9.25751	9.24082	5.91217	6.8158	6.37739	0.0780898	0.678787	0.847873	-0.397517	0.0584574	0.307574	-0.319427	0.116425	0.716786
b2071	yegJ	DUF2314 domain-containing protein YegJ	CDS	1.47191	0.816917	0.605947	1.12751	0.847297	0.708356	1.28034	0.637736	0.744805	-0.10832	0.793363	0.900802	-0.00180336	0.996634	0.997511	-0.110123	0.794367	0.978415
b2072	pphC	protein-serine/threonine phosphatase PphC	CDS	0.841094	1.26251	0.90892	1.22415	1.60045	1.38451	1.20503	1.07618	1.21031	0.483947	0.0743406	0.288561	-0.269777	0.290446	0.580196	0.21417	0.408832	0.86987
b2073	yegL	IPR002035 domain-containing protein YegL	CDS	1.9976	2.48788	2.05349	2.35166	2.32222	1.6421	2.636	2.5908	1.44306	-0.0488464	0.861648	0.931741	0.0845074	0.764606	0.890562	0.035661	0.89951	0.992198
b2074	mdtA	multidrug efflux pump membrane fusion protein MdtA	CDS	23.06	23.5421	25.0795	19.0388	40.482	34.5162	28.1299	35.9922	38.3575	0.391591	0.157901	0.41137	0.123694	0.637844	0.82583	0.515285	0.0735851	0.66041
b2075	mdtB	multidrug efflux pump RND permease subunit MdtB	CDS	42.2299	42.3683	44.4361	40.0427	69.447	59.5341	58.5945	76.0899	82.1148	0.38945	0.091309	0.318152	0.358921	0.11516	0.387307	0.748371	0.00548506	0.290166
b2076	mdtC	multidrug efflux pump RND permease subunit MdtC	CDS	25.5833	26.4384	23.5646	26.0616	41.7686	41.5676	34.9835	51.2979	57.4897	0.533398	0.0446627	0.230577	0.393792	0.118604	0.390999	0.927189	0.00290867	0.216436
b2077	mdtD	putative multidrug efflux pump MdtD	CDS	7.63994	4.93864	6.83373	8.79457	15.3455	12.042	11.4478	16.3021	20.6218	0.897435	0.0118097	0.123572	0.417672	0.172913	0.458997	1.31511	0.00130999	0.13112
b2078	baeS	sensor histidine kinase BaeS	CDS	10.6539	9.09749	8.85355	11.8872	14.9689	16.26	15.6654	17.1392	20.808	0.591755	0.00991335	0.117355	0.31376	0.117255	0.389946	0.905515	0.000762933	0.0883095
b2079	baeR	DNA-binding transcriptional activator BaeR	CDS	39.216	34.0877	31.2736	37.1434	39.3836	38.219	43.494	40.9347	43.1522	0.133886	0.302571	0.575713	0.152936	0.243008	0.532954	0.286822	0.0437131	0.541009
b2080	yegP	DUF1508 domain-containing protein YegP	CDS	2.52328	1.96803	1.27922	3.02817	3.2009	2.70463	1.76989	1.75377	2.69992	0.630863	0.0516732	0.246364	-0.526339	0.0956395	0.364991	0.104524	0.725806	0.958264
b2081	trhP	tRNA wobble base hydroxylation protein TrhP	CDS	99.0739	186.74	212.317	129.728	187.818	230.344	152.963	257.566	278.464	0.137353	0.693428	0.855899	0.330518	0.353417	0.64002	0.467872	0.200124	0.80346
b2082	ogrK	prophage P2 late control protein OgrK	CDS	3.67979	4.38165	4.5446	3.70467	4.14234	4.44332	5.30966	4.225	2.51372	-0.0365693	0.890629	0.947239	-0.0241191	0.928084	0.968973	-0.0606884	0.82087	0.979042
b2085	yegR	uncharacterized protein YegR	CDS	1.29669	1.4853	1.68318	1.19194	1.28664	1.25572	1.46863	1.79363	1.34996	-0.257532	0.259303	0.532091	0.30563	0.189807	0.479058	0.0480974	0.827688	0.979042
b2086	yegS	lipid kinase YegS	CDS	8.55112	6.98093	9.56049	7.40934	6.65285	5.86003	8.32223	6.41722	5.21364	-0.333074	0.154324	0.406667	0.00400533	0.985573	0.993922	-0.329069	0.160315	0.778415
b2091	gatD	galactitol-1-phosphate 5-dehydrogenase	CDS	2445.8	1972.3	1519.48	2334.56	1703.6	1313.61	2193.45	1314.41	1449.34	-0.149856	0.608251	0.803504	-0.110481	0.704532	0.85917	-0.260337	0.380397	0.864864
b2093	gatB	galactitol-specific PTS enzyme IIB component	CDS	3811.49	3217.61	2403.25	3158.7	2629.26	2157.1	3470.71	2724.45	2491.75	-0.247558	0.302291	0.575708	0.128786	0.583135	0.791706	-0.118772	0.6123	0.932209
b2094	gatA	galactitol-specific PTS enzyme IIA component	CDS	5132.22	3986.67	3014.05	4362.56	3045.09	2736.83	4712.19	3429.62	3249.4	-0.258232	0.347782	0.612585	0.167229	0.537171	0.766224	-0.0910033	0.735024	0.960498
b2095	gatZ	putative tagatose-1,6-bisphosphate aldolase 2 chaperone	CDS	16991.1	12707.8	9903.02	14550.1	9764.16	8372.8	14033.1	10045.9	11198.4	-0.276848	0.334781	0.601992	0.110025	0.694885	0.854155	-0.166824	0.554316	0.917956
b2096	gatY	tagatose-1,6-bisphosphate aldolase 2	CDS	8469.68	5979.95	4634.95	7949.78	5322.03	4372.29	6688.33	4617.37	6297.1	-0.113221	0.705935	0.862649	-0.00338188	0.99097	0.996138	-0.116603	0.697652	0.950602
b2097	fbaB	fructose-bisphosphate aldolase class I	CDS	70.7921	26.0671	32.1488	54.8936	33.2956	37.5107	61.1929	39.7788	37.5196	-0.0375994	0.924441	0.96097	0.140187	0.72467	0.872241	0.102588	0.796281	0.978415
b2098	yegT	putative transporter YegT	CDS	7.85021	9.02322	9.35851	11.0174	10.0734	7.75971	6.59	9.92476	10.6135	0.137207	0.548691	0.764633	-0.0899468	0.693035	0.852637	0.0472606	0.835525	0.979086
b2099	yegU	putative ADP-ribosylglycohydrolase YegU	CDS	11.8454	16.1155	18.5487	14.2388	14.0589	14.1349	16.3432	15.8637	17.9219	-0.132396	0.477744	0.716401	0.240198	0.212081	0.504553	0.107801	0.561634	0.920443
b2100	yegV	putative sugar kinase YegV	CDS	16.6467	15.8556	16.6299	15.7529	17.3539	14.4569	14.0461	18.4943	16.4788	-0.0467958	0.767687	0.889833	0.0433036	0.784769	0.899871	-0.00349223	0.982398	0.996708
b2101	yegW	putative DNA-binding transcriptional regulator YegW	CDS	41.494	32.9737	28.5468	29.5729	29.6554	28.9782	34.1927	33.4014	24.0665	-0.223823	0.252471	0.523533	0.0558272	0.767646	0.891719	-0.167996	0.383181	0.866229
b2102	yegX	putative glycosyl hydrolase YegX	CDS	9.07681	9.20888	10.6714	9.43886	11.8622	9.5628	10.7323	8.9283	10.1945	0.0918823	0.591245	0.795779	-0.0479858	0.778166	0.896919	0.0438965	0.796903	0.978415
b2103	thiD	bifunctional hydroxymethylpyrimidine kinase/phosphomethylpyrimidine kinase	CDS	7.78012	7.50078	7.70899	6.82948	8.06501	8.50027	5.15903	7.21439	9.07731	0.0251537	0.908391	0.954879	-0.127116	0.566041	0.786206	-0.101962	0.644682	0.944518
b2104	thiM	hydroxyethylthiazole kinase	CDS	13.0019	15.5214	16.1922	12.8858	14.9689	15.3584	11.5607	14.5882	17.3633	-0.0492906	0.796627	0.902149	0.0091724	0.961745	0.986606	-0.0401182	0.83411	0.979042
b2105	rcnR	DNA-binding transcriptional repressor RcnR	CDS	6.7638	6.68387	7.43968	5.73419	10.2931	7.05136	4.4812	6.73608	7.0291	0.143909	0.582096	0.78702	-0.34052	0.212137	0.504553	-0.19661	0.45919	0.889195
b2106	rcnA	Ni(2(+))/Co(2(+)) exporter	CDS	6.09793	4.93864	5.79016	4.18789	5.36622	4.05695	4.36823	4.54387	4.00333	-0.305822	0.119059	0.357949	-0.0751371	0.685254	0.849838	-0.380959	0.0620282	0.612491
b2107	rcnB	periplasmic protein involved in nickel/cobalt export	CDS	24.9875	26.4755	27.7725	40.4292	44.2164	39.8611	32.2722	33.8797	36.4489	0.651905	0.000362899	0.0236281	-0.279289	0.0422297	0.278216	0.372616	0.0117072	0.373738
b2108	yehA	putative fimbrial adhesin YehA	CDS	5.08161	4.12172	3.804	5.25097	4.61306	4.12134	4.59417	4.225	4.74813	0.10457	0.575285	0.782124	-0.0441098	0.812384	0.912454	0.0604599	0.746244	0.965655
b2109	yehB	putative fimbrial usher protein YehB	CDS	3.01392	2.74781	2.49111	4.18789	2.94985	2.83342	3.38914	3.0691	2.79302	0.272561	0.224088	0.491979	-0.106296	0.623522	0.817049	0.166265	0.451093	0.887292
b2110	yehC	putative fimbrial chaperone YehC	CDS	0.385501	0.185663	0.572283	0.35436	0.69039	0.450772	0.602515	0.438443	0.279302	0.372827	0.444773	0.687709	-0.160556	0.739263	0.880397	0.212271	0.673251	0.949532
b2111	yehD	putative fimbrial protein YehD	CDS	0.31541	0.482724	0.807929	0.515433	0.251051	0.676158	0.376572	0.079717	0.605154	-0.161783	0.790522	0.899655	-0.46558	0.486083	0.734188	-0.627364	0.351921	0.857571
b2112	yehE	DUF2574 domain-containing protein YehE	CDS	3.71483	6.05261	3.29904	5.12211	5.14655	6.3752	5.76155	5.62005	3.91023	0.35029	0.217177	0.484864	-0.119949	0.66013	0.836861	0.230342	0.408634	0.86987
b2113	mrp	P-loop NTPase family protein Mrp	CDS	1062.79	743.84	626.65	696.188	464.947	529.721	810.872	706.571	658.547	-0.525147	0.0458769	0.233703	0.363925	0.143083	0.424663	-0.161222	0.495198	0.900901
b2114	metG	methionine--tRNA ligase	CDS	745.56	651.343	672.634	641.553	527.709	606.61	686.151	818.454	789.4	-0.220781	0.148791	0.398211	0.369336	0.026737	0.250018	0.148556	0.315886	0.849772
b2115	yehF	PF05406 family protein YehF	CDS	1.68219	1.44817	2.2218	2.86709	2.88709	3.1876	1.88286	1.95307	3.21197	0.736879	0.0201846	0.15996	-0.349091	0.213368	0.504635	0.387787	0.18038	0.793533
b2118	yehI	DUF4132 domain-containing protein YehI	CDS	9.21699	10.36	10.0654	13.8845	15.5652	11.5269	11.7114	10.0842	14.291	0.467052	0.0309783	0.194408	-0.183995	0.340809	0.626041	0.283057	0.157555	0.778415
b2119	yehL	putative AAA(+) MoxR family ATPase YehL	CDS	0.771003	1.85663	1.61586	2.2228	1.8515	1.5777	1.24269	1.35519	1.25686	0.413827	0.21815	0.486373	-0.550267	0.117509	0.390169	-0.13644	0.683955	0.949745
b2120	yehM	uncharacterized protein YehM	CDS	2.27796	3.75039	3.97232	3.86574	3.45195	2.60804	2.8996	3.54741	3.44472	-0.0107921	0.966918	0.983037	-0.00595399	0.981848	0.993049	-0.0167461	0.949129	0.994909
b2121	yehP	VWA domain-containing protein YehP	CDS	1.36678	2.04229	1.71685	1.44965	2.13393	2.41485	2.44772	1.23561	1.81546	0.227541	0.478656	0.716694	-0.123153	0.699739	0.856626	0.104387	0.74643	0.965655
b2122	yehQ	SWIM zinc finger domains-containing protein YehQ	CDS	3.9952	4.64157	5.45352	5.21876	6.77838	6.05322	2.8996	5.54033	4.51538	0.356819	0.18599	0.443132	-0.479559	0.0882138	0.354617	-0.12274	0.638579	0.942126
b2123	yehR	DUF1307 domain-containing lipoprotein YehR	CDS	6.79884	5.49562	5.04955	6.28184	6.52733	5.18388	4.66949	5.93891	4.84123	0.0531079	0.78462	0.898218	-0.219546	0.276805	0.568851	-0.166438	0.40413	0.869837
[truncated: 2,259 more rows]
